# Supplementary material for: Multi-Omics Analysis Reveals a Dependent Relationship Between Rumen Bacteria and Diet of Grass- and Grain-Fed Yaks
Source: Front Microbiol. 2021 Aug 6;12:642959. doi: 10.3389/fmicb.2021.642959 (PMC8377600; doi:10.3389/fmicb.2021.642959)
Supplement: Supplementary Table 2 — List of identified metabolites. [file Table_2.XLSX]

## Sheet: C vs G3
Supplementary Table 1
Feature	Metabolites	Compound	m/z	Retention time (min)	Ion mode	Compound ID	Adducts	Formula	VIP value	p value	FC(G3/C)	C-1	C-2	C-3	C-4	C-5	C-6	G3-1	G3-2	G3-3	G3-4	G3-5	G3-6
10	Hypoxanthine	0.91_136.0386n	137.046	0.91165	POS	HMDB00157	M+H, M+Na, M+H-H2O	C5H4N4O	4.69286	0.00213293	1.51948	1178.78	683.705	963.149	1006.3	589.977	1064.79	1437.35	1575.91	1529.53	1107.91	1341.55	1344.68
27	Sphinganine	5.08_301.2980n	302.305	5.08428	POS	HMDB00269	M+H-H2O, M+H	C18H39NO2	2.28017	0.00382288	1.86688	201.433	78.4272	117.764	86.3591	153.678	158.736	292.569	273.77	278.518	272.508	234.636	134.776
31	3alpha,7alpha-Dihydroxy-12-oxo-5beta-cholan-24-oic Acid	3.35_424.3048m/z	424.305	3.35212	POS	LMST04010176	M+NH4	C24H38O5	1.12833	0.0122303	0.0658313	61.6162	11.5541	15.4427	56.1706	6.08545	53.1587	1.99695	3.26172	2.95007	2.29697	1.99138	0.934311
44	Pipecolic acid	0.70_130.0863m/z	130.086	0.698467	POS	HMDB00070	M+H	C6H11NO2	2.3008	0.00153403	2.91922	19.5166	124.566	122.956	16.1798	49.1082	16.6018	204.71	199.938	197.921	120.613	139.955	155.463
71	5a-Androst-3-en-17-one	5.78_272.2146n	255.211	5.77768	POS	LMST02020094	M+H-H2O, M+H	C19H28O	2.45425	6.83573e-11	28.2027	3.44641	2.513	3.23331	2.95704	7.70406	3.36207	115.786	112.221	110.529	94.6724	118.642	102.9
77	4,4'-dihydroxy-3,5-dimethoxydihydrostilbene	6.20_549.2493m/z	549.249	6.20242	POS	LMPK13090036	2M+H	C16H18O4	1.54673	0.00376549	1.69068	93.805	111.258	114.959	53.9878	53.1165	43.7164	150.385	143.48	144.078	113.769	125.815	118.515
88	Galactosylhydroxylysine	3.21_325.1598m/z	325.16	3.21378	POS	HMDB00600	M+H	C12H24N2O8	2.77455	0.0019354	0.279938	238.484	151.544	208.162	229.118	427.221	164.433	62.9825	63.1809	55.9733	76.4861	80.9238	57.6755
91	Euchrenone b3	2.65_462.1679n	445.165	2.65173	POS	LMPK12050325	M+H-H2O, M+H, M+Na, M+NH4	C27H26O7	4.03268	2.21342e-07	1.93894	330.569	320.126	345.93	345.741	301.081	222.269	599.048	611.667	612.027	595.416	652.712	546.634
96	Cytosine	1.58_112.0504m/z	112.05	1.57508	POS	HMDB00630	M+H	C4H5N3O	1.10418	4.10836e-05	3.0355	9.22766	14.3534	7.93003	9.64811	3.49645	24.4768	35.2108	36.6034	35.1422	27.7792	34.8096	40.3063
98	8,3'-Dihydroxy-5,7,4'-trimethoxy-4-phenylcoumarin	1.85_343.0828m/z	343.083	1.84922	NEG	LMPK12100053	M-H	C18H16O7	3.22066	0.0258483	1.27418	704.912	882.91	1188.99	921.111	1390.13	849.088	1231.49	1284.1	1296.99	1258.45	1285.45	1208.52
100	1alpha,25-dihydroxy-10,19-methano-23-oxavitamin D3 / 1alpha,25-dihydroxy-10,19-methano-23-oxacholecalciferol	5.78_432.3237n	433.331	5.77768	POS	LMST03020285	M+H, M+Na, M+H-H2O	C27H44O4	10.7695	4.83855e-11	22.7543	67.0502	85.4097	89.1958	69.4307	154.258	93.3672	2267.06	2153.88	2153.25	1860.28	2289.82	1988.83
101	PE(16:0/0:0)	6.33_453.2854n	454.293	6.32622	POS	LMGP02050002	M+H, M+Na, M+H-H2O	C21H44NO7P	4.00588	0.00154559	2.20173	241.946	292.782	579.801	186.113	248.618	185.366	629.759	611.938	593.312	881.208	485.71	617.255
102	1beta-butyl-1alpha,25-dihydroxyvitamin D3 / 1beta-butyl-1alpha,25-dihydroxycholecalciferol	9.05_472.3914n	473.399	9.052	POS	LMST03020496	M+H, M+NH4	C31H52O3	3.63245	2.75625e-08	3.96529	79.2894	86.6625	72.0146	79.6316	78.9384	81.7244	326.26	277.827	293.532	355.42	362.268	281.138
118	2E,4E,6E-Nonatrienal	3.87_119.0855m/z	119.086	3.87287	POS	LMFA06000136	M+H-H2O	C9H12O	1.53288	0.0443779	0.667303	209.761	172.502	267.681	309.95	107.362	265.492	146.18	183.882	170.072	141.161	141.143	106.908
126	Cucurbitacin I	7.15_537.2835m/z	537.284	7.14752	POS	LMST01010110	M+Na	C30H42O7	9.42062	0.000270837	0.502669	4360.21	3508.31	4265.97	4103.47	2435.18	3075.69	2075.71	2072.17	2014.07	1670.66	1601.75	1498.1
127	Glycogen	0.66_689.2096m/z	689.21	0.664083	POS	HMDB00757	M+Na	C24H42O21	2.7461	0.0303856	0.344595	552.896	152.945	131.427	363.289	142.194	525.896	86.241	86.4341	85.1555	130.247	106.384	149.465
129	Dihydrocycloartomunin	2.61_450.1678n	433.165	2.61048	POS	LMPK12110931	M+H-H2O, M+Na	C26H26O7	1.17862	0.000137595	4.22257	16.9965	3.12346	2.49798	6.65952	9.81588	13.3766	29.7994	30.2037	30.3837	44.8568	53.7309	32.5837
147	Cer(d18:0/16:0)	9.13_522.5243m/z	522.524	9.13453	POS	HMDB11760	M+H-H2O	C34H69NO3	2.1006	0.0206366	1.61298	308.695	59.0854	192.918	226.392	176.314	193.004	330.483	271.301	281.39	433.118	309.318	239.652
153	Oxytetracycline	2.74_461.1558m/z	461.156	2.74113	POS	LMPK07000005	M+H	C22H24N2O9	2.27005	1.12918e-06	3.51184	44.957	12.8119	36.777	52.7212	32.2053	42.1426	134.984	134.695	137.479	111.803	152.224	107.092
158	Cer(d18:0/15:0)	9.07_525.5120n	548.501	9.07263	POS	LMSP02010019	M+H, M+Na, M+H-H2O	C33H67NO3	7.14135	0.025313	1.73947	2095.27	1181.98	2877.59	1102.62	2796.5	1323.92	3142.2	2860.06	2927.35	5355.18	2967.3	2539.36
160	Dimethyl-L-arginine	0.64_203.1493m/z	203.149	0.636533	POS	HMDB01539	M+H	C8H18N4O2	1.29	0.000715188	3.04972	21.9721	9.01044	22.5826	16.758	4.59798	24.576	61.3467	57.7344	54.3622	21.043	61.0071	47.945
164	Mundulone	2.17_457.1626m/z	457.163	2.17225	POS	LMPK12050079	M+Na	C26H26O6	1.9972	0.0341778	0.117187	25.0721	243.147	300.044	81.1669	93.3235	35.3527	12.5759	16.6557	13.6581	13.8196	17.5492	16.9253
174	Phthalic acid	7.48_166.0267n	149.023	7.48455	POS	HMDB02107	M+H-H2O, M+H	C8H6O4	1.62203	0.0266134	0.956006	1571.78	1704.32	1612.3	1603.49	1691.02	1577.03	1600.13	1511.24	1551.1	1520.99	1556.64	1590.45
180	Vaccenic acid	7.39_281.2492m/z	281.249	7.38585	NEG	HMDB03231	M-H	C18H34O2	3.83353	0.00455838	1.34894	915.997	1147.66	1194.88	704.268	1031.18	782.327	1494.89	1271.01	1291.7	1337	1178.31	1219
181	Cer(d18:0/14:0)	8.81_511.4963n	534.486	8.81323	POS	HMDB11759	M+H, M+Na, M+H-H2O	C32H65NO3	2.34265	0.0352205	1.61648	315.708	152.695	316.44	149.177	419.667	166.808	470.542	359.952	361.612	605.237	341.708	318.804
185	Leukotriene B5	8.38_669.4386m/z	669.439	8.38187	POS	HMDB05073	2M+H	C20H30O4	1.20681	0.0221117	0.905993	449.702	379.711	419.43	382.226	363.136	391.844	368.423	354.957	337.412	365.457	366.255	369.24
186	PE(18:2(9Z,12Z)/0:0)	5.89_477.2863n	478.294	5.8881	POS	LMGP02050011	M+H, M+Na	C23H44NO7P	1.6802	0.00970399	2.68531	29.6858	67.506	69.2481	29.4023	33.9921	25.5345	101.255	80.3931	86.5216	217.369	95.4864	104.72
190	SM(d18:0/13:0)	8.98_661.5289m/z	661.529	8.9831	NEG	LMSP03010033	M-H	C36H75N2O6P	1.45654	0.0269078	0.340303	36.8215	147.261	163.439	45.027	98.1528	46.3007	36.9582	31.4839	30.6929	24.6478	30.7584	28.2019
194	Artocarpin	2.29_459.1781m/z	459.178	2.28915	POS	LMPK12110898	M+Na	C26H28O6	2.77563	0.0139003	0.113229	54.7355	353.254	480.827	200.138	171.501	85.3692	16.1728	27.9831	25.5471	32.3649	23.4664	26.8515
196	2,8-Dihydroxy-3,9,10-trimethoxypterocarpan	1.91_346.1063n	369.094	1.91222	POS	LMPK12070070	M+H, M+Na	C18H18O7	1.28855	0.0328885	0.510188	136.143	34.3796	83.6096	134.69	51.3362	137.652	46.9328	46.8207	50.0777	46.0211	58.6309	46.3083
201	PE(15:0/0:0)	5.90_438.2628m/z	438.263	5.89952	NEG	LMGP02050031	M-H	C20H42NO7P	2.52348	0.000115772	3.22472	32.716	57.8132	129.506	25.4509	59.7623	28.3183	197.875	185.473	187.324	181.591	119.263	204.135
205	Homogentisic acid	2.11_359.0712m/z	359.071	2.10968	POS	HMDB00130	2M+Na	C8H8O4	1.58093	0.00173335	0.689336	136.385	178.152	218.728	199.849	153.178	180.814	104.22	121.033	125.221	134.748	132.576	117.795
206	PI(18:0/20:3(5Z,8Z,11Z))	10.05_888.5752n	871.572	10.0455	POS	HMDB09813	M+H-H2O, M+Na	C47H85O13P	25.5001	9.89693e-07	0.120799	16999.3	10828.7	14437.1	10870.3	11374	15866.1	1838.22	1398.64	1432.04	2019.13	1499.12	1522.12
208	Curcumin	1.89_367.1179m/z	367.118	1.89053	NEG	HMDB02269	M-H	C21H20O6	1.58634	0.00289206	0.00270669	15.9883	71.059	76.1242	114.611	36.5549	33.3235	0.138531	0.0780584	0.175334	0.277284	0.20768	0.064124
210	DG(15:0/18:2(9Z,12Z)/0:0)	9.61_561.4870m/z	561.487	9.60718	POS	HMDB07074	M+H-H2O	C36H66O5	6.43592	1.13507e-07	4.7043	111.904	287.623	304.513	136.298	218.745	129.928	1003.46	973.453	990.013	941.636	964.811	720.102
211	1-(O-alpha-D-glucopyranosyl)-(1,3R,27S,29R)-triacontanetetrol	8.93_647.5114m/z	647.511	8.93497	NEG	LMFA13010013	M-H	C36H72O9	2.70645	0.00440635	1.61895	375.542	140.506	385.68	239.645	256.452	278.914	449.534	371.056	406.889	579.251	440.467	467.365
214	PE(18:1(9Z)/0:0)	6.45_479.3020n	480.309	6.44998	POS	LMGP02050004	M+H, M+Na, M+H-H2O	C23H46NO7P	2.4895	0.00154406	2.87306	60.4444	100.16	118.328	54.4721	63.7586	40.3278	209.816	167.536	172.497	349.263	154.595	203.232
217	PA(18:3(6Z,9Z,12Z)/22:1(11Z))	8.57_752.5366n	753.544	8.56555	POS	LMGP10010391	M+H, M+NH4	C43H77O8P	1.14551	0.009433	0.940663	524.001	529.527	511.811	519.675	541.035	563.533	509.608	470.944	502.097	515.496	504.277	497.898
219	8,15-DiHETE	5.33_319.2240m/z	319.224	5.33267	POS	HMDB10219	M+H-H2O	C20H32O4	1.29493	1.45229e-07	6.85049	1.98666	7.48754	13.5003	2.82611	3.67214	1.1822	40.251	34.4125	33.2576	33.8941	37.1092	31.0771
225	3-amino-octanoic acid	0.68_159.1259n	160.133	0.684717	POS	LMFA01100020	M+H-H2O, M+H	C8H17NO2	4.52634	8.22431e-05	4.83486	37.5842	97.8328	127.492	38.2146	236.375	69.8028	604.949	581.59	573.177	387.999	279.274	509.23
226	1alpha,25-dihydroxy-24a,24b,24c-trihomovitamin D3 / 1alpha,25-dihydroxy-24a,24b,24c-trihomocholecalciferol	7.87_476.4100m/z	476.41	7.87477	POS	LMST03020463	M+NH4	C30H50O3	1.63995	0.00224602	9.42494	8.41488	4.82861	12.2158	3.37848	6.31272	8.02144	46.5124	53.3691	52.844	135.318	81.999	36.8508
230	Salicifolioside A	2.42_626.2203n	627.228	2.41982	POS	LMPK12120552	M+H, M+Na	C29H38O15	1.54822	0.0021758	2.0193	46.5643	55.618	50.8586	82.6848	22.4391	47.6169	102.852	107.653	102.049	138.924	103.627	62.3597
233	Ribothymidine	1.59_257.0787m/z	257.079	1.59477	NEG	HMDB00884	M-H	C10H14N2O6	1.47834	0.0048131	1.70663	105.66	41.1744	65.7338	90.6473	30.0704	90.553	131.624	133.04	133.652	104.293	98.7399	121.987
235	24-ethyl-5alpha-cholest-25-en-3alpha,12alpha,16alpha-triol	9.04_429.3726m/z	429.373	9.03825	POS	LMST01040188	M+H-H2O	C29H50O3	2.16397	0.000567107	0.201867	81.2209	191.552	163.82	75.4247	118.815	93.2948	25.5095	21.8688	21.7438	30.5445	24.0373	22.4734
237	Type IV cyanolipid eicosanoyl ester	7.90_374.3421m/z	374.342	7.90227	POS	LMFA01110001	M+H-H2O	C25H45NO2	3.07654	2.35347e-09	82.9566	1.4067	1.46613	2.31251	1.27449	2.64901	3.12577	182.141	153.386	162.699	184.27	192.934	139.511
238	Macrophyllol A (flavone)	2.24_459.1401m/z	459.14	2.24102	POS	LMPK12140654	M+Na	C25H24O7	1.28404	0.0423475	1.14225	275.385	267.079	361.541	382.505	331.142	324.365	374.356	359.274	349.573	387.715	387.43	359.921
242	Palmitoylethanolamide	6.63_300.2893m/z	300.289	6.62683	POS	HMDB02100	M+H	C18H37NO2	1.53062	1.80597e-05	2.51637	25.2213	31.7406	31.9909	29.4768	29.427	23.1772	80.1323	78.1964	80.0472	83.0066	54.8336	54.1679
252	Cer(d18:0/h17:0)	9.10_569.5378n	592.527	9.10013	POS	LMSP02020019	M+H, M+Na, M+H-H2O	C35H71NO4	8.29012	0.0167745	1.7487	3494.5	1391.2	2835.68	1477.51	3287.54	1977.2	4083.9	3856.6	3896.2	6617.36	3859.2	2979.29
256	Scillirosidin	3.87_460.2693m/z	460.269	3.87287	POS	LMST01130002	M+NH4	C26H34O6	3.1309	0.046421	0.708684	1047.95	874.803	1300.91	1415.64	578.031	1205.37	763.335	969.371	807.246	717.467	747.415	546.844
259	Loroxanthin/ 19-Hydroxylutein	6.83_567.4201m/z	567.42	6.82633	POS	LMPR01070156	M+H-H2O	C40H56O3	1.23399	0.000910096	0.500172	52.9365	80.0123	84.2795	49.9125	72.978	47.379	36.6849	29.1526	32.4017	38.3697	30.8419	26.3647
266	Alpha-Tocopherol	9.04_413.3779m/z	413.378	9.03825	POS	HMDB01893	M+H-H2O	C29H50O2	1.95627	0.00905712	0.388153	107.161	196.435	263.558	90.1815	161.427	93.4395	55.9075	46.0237	46.3984	87.2633	56.7414	61.7399
272	Suberic acid	2.13_173.0827m/z	173.083	2.12918	NEG	HMDB00893	M-H	C8H14O4	1.5952	0.0146982	0.461139	176.311	62.8906	73.513	172.736	81.2161	160.024	58.7697	58.4693	54.9787	63.7529	57.2495	41.8847
276	3'-Hydroxyechinenone/ 3'-OH-Echinenone	6.67_566.4114n	584.423	6.6681	POS	LMPR01070098	M+H, M+NH4	C40H54O2	4.12079	4.95358e-05	0.285376	313.179	519.356	564.995	377.137	609.894	388.005	127.331	127.499	137.602	155.1	128.508	115.184
282	TG(16:0/14:0/16:0)[iso3]	8.57_778.7048n	801.693	8.57243	POS	HMDB10411	M+NH4, M+Na	C49H94O6	1.83065	0.0207397	0.956468	1970.81	2159.91	2000.73	2011.24	2112.98	2045.57	1991.4	1959.2	1950.19	1901.15	1982	1981.81
288	Adenosine monophosphate	0.68_347.0628n	348.07	0.684717	POS	HMDB00045	M+H, M+Na, M+H-H2O	C10H14N5O7P	2.39806	0.0159087	3.34385	58.5025	176.421	36.8167	54.1604	17.1576	66.2624	135.847	135.742	137.207	449.022	246.06	264.832
295	(+)-Myristinin A	7.41_549.2861m/z	549.286	7.4089	POS	LMPK12020229	M+H	C33H40O7	3.91183	0.00817106	2.50592	51.3437	308.92	360.544	136.898	427.905	89.2559	772.92	761.705	731.679	427.791	437.858	313.359
301	PC(16:0/16:0)	8.71_756.5512m/z	756.551	8.71008	POS	HMDB00564	M+Na	C40H80NO8P	2.74798	0.00810058	0.294493	290.149	450.297	284.591	186.633	82.3164	196.309	65.9258	48.9588	62.3424	139.598	33.3528	88.7035
310	10-hydroxy-8E-Decene-2,4,6-triynoic acid	2.08_176.0474n	177.055	2.08215	POS	LMFA01030714	M+H, 2M+Na	C10H8O3	1.96248	0.0231439	0.110864	225.982	36.8045	39.6223	172.653	17.9675	193.198	9.88683	6.92224	7.09882	9.38276	17.1797	25.6077
311	Ibuprofen	2.22_207.1381m/z	207.138	2.22038	POS	HMDB01925	M+H	C13H18O2	1.53101	0.0189068	0.0877214	119.098	14.4722	34.0912	103.765	8.78277	122.208	5.3309	4.29594	4.94917	4.78596	6.8918	9.04682
314	Matricin	2.19_289.1431m/z	289.143	2.19288	POS	LMPR0103410003	M+H-H2O	C17H22O5	1.60197	0.0439376	0.126594	187.966	12.9833	22.8307	117.903	12.2941	157.433	9.66986	10.086	11.1949	15.9133	11.2652	6.61235
329	Anserine	1.88_498.2750m/z	498.275	1.87772	POS	HMDB00194	2M+NH4	C10H16N4O3	1.59658	6.9912e-08	9.05251	6.69542	8.70927	5.36631	5.88104	3.97861	2.98916	47.4548	61.3036	57.6401	51.4967	45.4271	41.0211
335	3alpha,7alpha,12alpha,22-Tetrahydroxy-5beta-cholestan-26-oic acid	4.36_449.3259m/z	449.326	4.3592	POS	LMST04030043	M+H-H2O	C27H46O6	1.58885	1.91577e-07	8.0359	0.153167	8.09938	9.72986	0.502997	19.6516	0.581037	51.3501	51.304	46.4308	57.7941	56.005	48.2504
343	Xestoaminol C	3.64_229.2407n	230.248	3.639	POS	LMSP01080033	M+H-H2O, M+H	C14H31NO	3.82608	0.0106976	0.848738	2244.24	2511.02	2734.8	2363.03	2566.44	2030.36	2033.37	1943.37	2006.56	2292.89	2077.4	1910.58
345	Inosine	1.58_267.0742m/z	267.074	1.581	NEG	HMDB00195	M-H	C10H12N4O5	5.61746	0.000257557	1.66442	1087.12	623.061	1027.28	1197.53	662.355	996.062	1645.92	1664.6	1688.78	1499.71	1313.09	1497.65
353	Melatonin	1.71_215.1182m/z	215.118	1.71268	POS	HMDB01389	M+H-H2O	C13H16N2O2	2.45201	0.031256	2.40655	19.1178	133.129	253.641	18.2238	206.444	34.2111	368.499	386.303	339.586	185.722	115.268	204.419
354	PE(O-16:0/0:0)	6.64_422.3036m/z	422.304	6.6406	POS	LMGP02060002	M+H-H2O	C21H46NO6P	1.81277	0.000697947	7.70796	8.6966	5.12215	11.6601	0.127733	23.7097	9.75186	88.7956	109.423	98.6812	75.7362	17.7827	64.876
371	6E,8E,14E-Hexadecatriene-10,12-diynoic acid	2.25_241.1241m/z	241.124	2.25345	NEG	LMFA01030704	M-H	C16H18O2	5.1329	0.00376662	1.29795	2000.22	1367.11	1774.49	2351.15	1945.22	2383.27	2508.38	2591.11	2616.25	2497.29	2610.37	2520.28
373	PI(16:2(9Z,12Z)/22:3(10Z,13Z,16Z))	9.42_884.5443n	885.552	9.41662	POS	HMDB09804	M+H, M+Na	C47H81O13P	9.19981	0.00280283	0.164353	3785.93	468.282	1895.92	2768.23	1634.08	3035.17	448.651	358.536	378.84	263.316	421.726	362.094
378	PC(14:1(9Z)/22:2(13Z,16Z))	8.96_784.5846m/z	784.585	8.9577	POS	HMDB07921	M+H	C44H82NO8P	1.67398	0.00358714	0.779419	278.979	299.503	315.953	253.149	226.516	294.848	219.175	184.331	197.781	244.607	224.63	230.287
379	24-hydroxy-10Z-tetracosenoic acid	8.34_381.3376m/z	381.338	8.338	NEG	LMFA01050215	M-H	C24H46O3	9.11194	2.05647e-05	4.0717	402.589	715.809	835.463	228.062	554.739	341.313	2207.16	1900.39	2002.27	2932.02	1587.69	1903.06
380	CPA(18:0)	6.62_438.2976m/z	438.298	6.61997	POS	LMGP00000055	M+NH4	C21H41O6P	2.26838	0.0147664	3.37207	40.5388	51.7027	84.471	25.4935	88.5905	45.9389	154.523	184.643	172.87	380.896	47.6114	194.952
381	N-arachidonoyl alanine	7.16_751.5635m/z	751.564	7.16127	POS	LMFA08020153	2M+H	C23H37NO3	1.53677	2.9471e-05	0.890884	417.367	412.229	385.433	406.89	387.118	400.572	358.31	354.842	347.946	356.784	359.053	369.747
384	19-Norandrosterone	3.26_277.2156m/z	277.216	3.25503	POS	HMDB02697	M+H	C18H28O2	1.61269	0.035588	0.221746	214.834	52.848	50.104	112.932	8.4818	116.683	23.6188	23.8553	22.0737	15.8276	21.7448	16.1448
401	PC(12:0/0:0)	5.90_439.2698n	440.277	5.90187	POS	LMGP01050009	M+H, M+Na, M+H-H2O	C20H42NO7P	2.48326	0.000171183	3.09445	38.038	55.2215	137.85	27.6895	54.1397	35.326	195.377	182.771	180.117	180.936	122.126	216.363
410	podocarpic acid	2.08_292.1908m/z	292.191	2.07527	POS	LMPR0104120002	M+NH4	C17H22O3	1.10453	5.79839e-06	2.80216	8.65198	11.6375	12.5643	19.1194	5.90805	15.8542	38.3335	36.6781	36.5899	35.7541	31.7894	27.4739
426	Sugeonyl acetate	3.52_277.1794m/z	277.179	3.51522	POS	LMPR0103450004	M+H	C17H24O3	1.76541	0.00691093	0.602672	169.439	214.412	156.638	161.818	274.223	161.953	117.124	127.243	129.717	64.3133	145.734	102.001
433	PC(11:0/0:0)	5.44_424.2471m/z	424.247	5.44083	NEG	LMGP01050007	M-H	C19H40NO7P	1.7967	0.00221272	2.46909	27.2606	62.0036	116.539	21.5274	47.8343	19.0803	115.425	113.252	108.476	139.728	94.2416	155.394
440	PA(18:1(9Z)/0:0)	6.15_454.2926m/z	454.293	6.15428	POS	LMGP10050008	M+NH4	C21H41O7P	1.14065	0.0201361	1.60658	69.6011	45.3176	103.725	31.0498	33.5171	64.9111	97.4295	86.134	83.4173	109.822	72.9179	109.566
458	3alpha-Hydroxy-6-oxo-5beta-cholan-24-oic Acid	7.48_390.2770n	413.266	7.48455	POS	LMST04010146	M+Na, 2M+Na, 2M+NH4, M+H	C24H38O4	8.49284	0.0439297	0.954254	45042.4	48228.3	45858.6	45416.6	49239	44557.6	46210.1	42982.4	43305	43526.3	44578.1	45007.5
459	12,13-DiHODE	4.26_335.2189m/z	335.219	4.25607	POS	HMDB10201	M+Na	C18H32O4	1.4874	0.00532173	2.42061	72.8757	24.8073	27.6185	49.7191	18.4759	32.6079	84.5821	75.6978	76.5544	69.6279	153.047	87.8024
461	CPA(16:0)	5.69_410.2664m/z	410.266	5.68828	POS	LMGP00000057	M+NH4	C19H37O6P	1.45315	5.25619e-05	5.1818	2.01852	23.8211	15.3943	4.03581	8.4702	4.62645	55.1434	53.0388	52.0522	52.2274	26.8759	63.1054
470	Kynurenic acid	1.79_189.0427n	190.05	1.78832	POS	HMDB00715	M+H-H2O, M+H	C10H7NO3	1.21593	0.00101293	2.22007	29.7413	14.492	18.5441	36.7498	15.1544	40.5812	50.2549	53.4286	52.7019	63.9335	79.5274	44.8471
477	Resveratrol	2.46_227.0720m/z	227.072	2.4598	NEG	LMPK13090005	M-H	C14H12O3	1.08728	0.00839265	0.811038	154.223	133.271	163.96	192.197	141.256	168.448	129.89	134.669	130.148	132.542	132.736	113.222
481	4,7-dioxo-octanoic acid	2.11_172.0737n	367.113	2.10968	POS	LMFA01060156	M+H-H2O, 2M+Na, M+H	C8H12O4	1.3022	0.0222633	0.327941	126.633	24.2066	30.7789	93.624	42.5431	83.7662	25.405	24.4068	20.3336	21.8954	19.7471	19.8973
489	Ophiobolin A	7.90_400.2624n	423.252	7.90227	POS	LMPR0105050001	M+Na, 2M+NH4	C25H36O4	3.0111	0.0284224	1.0618	4162.85	4403.67	4235.15	4040.68	4467.58	4141.54	4623.72	4267.72	4336.78	4790.7	4485.6	4519.96
496	Adenine	1.56_136.0618m/z	136.062	1.56133	POS	HMDB00034	M+H	C5H5N5	4.50394	0.0207495	0.435301	901.584	1196.71	1207.83	1028.67	39.0211	1287.98	387.448	417.976	419.468	286.037	358.475	595.182
502	Durmillone	2.01_361.1060m/z	361.106	2.01338	POS	LMPK12050111	M+H-H2O	C22H18O6	2.88767	0.0305854	0.0290591	66.5374	491.96	570.329	91.4061	133.946	89.6687	4.15033	7.13811	9.97507	11.6843	2.54047	6.46849
503	9S-HpOTrE	3.40_328.2480m/z	328.248	3.40025	POS	LMFA02000018	M+NH4	C18H30O4	1.15264	0.00670505	0.123411	57.188	15.8096	20.3464	53.2379	10.4145	58.5399	4.5205	4.64333	5.0852	4.23368	5.13528	2.98164
524	Cer(d18:0/13:0)	8.70_498.4877m/z	498.488	8.69633	POS	LMSP02010018	M+H	C31H63NO3	1.45189	0.00223308	2.85242	26.2393	9.42917	27.1346	10.8366	64.2982	12.3724	79.4577	60.479	62.14	105.903	64.5725	56.1954
536	Prostaglandin D3	3.77_333.2033m/z	333.203	3.76973	POS	HMDB03034	M+H-H2O	C20H30O5	1.47381	0.0456688	0.252495	188.52	30.258	33.4553	134.461	22.767	97.5687	27.6276	21.8178	14.9296	16.097	27.7203	19.8301
541	8-Hydroxyguanine	2.06_335.0944m/z	335.094	2.0615	POS	HMDB02032	2M+H	C5H5N5O2	1.46092	0.000126172	0.0812649	34.8334	60.8244	72.9872	31.8702	35.445	38.5103	3.43461	3.87042	4.4597	0.507275	4.21934	5.81346
544	Uridine	0.68_243.0629m/z	243.063	0.684033	NEG	HMDB00296	M-H	C9H12N2O6	2.08764	0.000894542	2.1645	93.7294	60.6496	108.761	83.1271	46.7087	63.1963	197.64	200.693	197.036	118.083	114.647	159.287
546	Lesquerolic acid	6.64_344.3154m/z	344.315	6.6406	POS	LMFA01050117	M+NH4	C20H38O3	1.36858	7.53284e-06	3.1806	16.7631	13.4829	14.8666	10.206	24.464	15.3834	47.9177	52.8353	54.7982	58.1945	55.2042	33.7346
548	D-Glucuronic acid	0.62_193.0360m/z	193.036	0.62215	NEG	HMDB00127	M-H	C6H10O7	2.75589	0.00196876	0.094586	293.982	95.1024	139.549	264.436	59.2057	241.497	14.5272	14.6009	14.3596	16.9341	19.7775	23.2561
549	Cyanidin 3-(6''-caffeylglucoside)-5-(6'''-malonylglucoside)	1.61_859.1934n	858.186	1.60852	NEG	LMPK12010163	M-2H, M-H	C39H39O22+	2.52724	0.0114276	2.49974	58.667	72.2447	90.0687	105.542	15.2337	277.958	281.19	302.052	314.828	95.934	252.924	302.194
560	PA(19:3(10Z,13Z,16Z)/0:0)	7.48_429.2401m/z	429.24	7.48455	POS	LMGP10050004	M+H-H2O	C22H39O7P	1.97206	0.0498413	0.950775	2372.99	2471.51	2361.39	2379.49	2558.08	2260.38	2419.15	2239.78	2207.27	2216.02	2294.17	2318.44
564	3-methyl-tetradecanedioic acid	3.83_271.1920m/z	271.192	3.82955	NEG	LMFA01170019	M-H	C15H28O4	1.74947	0.0041189	0.0534535	113.544	26.4699	38.8232	136.207	35.6974	94.8876	3.65191	3.56242	3.09306	2.78426	5.65645	5.07235
565	Eicosadienoic acid	6.75_326.3052m/z	326.305	6.75063	POS	HMDB05060	M+NH4	C20H36O2	1.36396	5.14459e-05	3.89144	11.8075	13.55	11.6512	11.6057	13.1212	10.3621	59.6512	53.3274	53.7429	51.1171	35.88	26.8452
567	Pelargonidin 3-lathyroside	1.60_588.1447m/z	588.145	1.60258	POS	LMPK12010008	M+Na	C26H29O14+	1.40768	0.000106401	3.08927	11.4817	36.991	24.7005	14.8313	0.915826	22.6373	57.3867	64.329	60.9583	39.7213	57.8465	64.3902
582	ponasterone A	4.06_464.3129n	447.31	4.06345	POS	LMST01010195	M+H-H2O, M+H	C27H44O6	1.36513	8.98104e-10	14.4503	1.54131	1.74521	3.40947	2.50569	3.34123	1.97422	37.1546	39.8371	33.2484	31.3229	37.0236	31.1908
588	GlcCer(d18:0/16:0)	8.94_724.5692m/z	724.569	8.93708	POS	LMSP0501AA04	M+Na	C40H79NO8	1.17795	0.0088344	1.49501	91.3041	38.4227	74.7591	67.4161	62.54	70.5763	119.782	88.6574	95.2311	119.72	108.393	73.7242
595	2''-O-Vanilloylvitexin	1.86_583.1463m/z	583.146	1.85708	POS	LMPK12110257	M+H	C29H26O13	1.29887	0.0148699	0.0378635	70.1603	4.01157	14.9979	79.1223	18.9595	83.9429	1.45566	3.82877	1.42212	1.15974	0.393337	2.00873
596	Tetranor-PGF1alpha	3.21_299.1870m/z	299.187	3.21268	NEG	LMFA03010213	M-H	C16H28O5	4.47157	0.00803583	0.254138	554.019	472.098	589.499	557.028	1381.81	385.371	155.115	153.84	153.098	196.667	199.108	143.428
605	Cucurbitacin S	3.87_516.3316m/z	516.332	3.87287	POS	LMST01010116	M+NH4	C30H42O6	1.33751	0.0349861	0.672581	155.423	134.369	201.214	228.375	88.9229	188.858	115.691	142.775	122.001	107.785	103.449	78.9705
629	10Z-Pentacosene	6.64_368.4249m/z	368.425	6.6406	POS	LMFA11000068	M+NH4	C25H50	1.46627	0.0320885	0.954602	1290.09	1368.97	1305.73	1340.63	1395.44	1258.06	1285.93	1256.71	1236.69	1229.03	1290.93	1298.32
630	TG(20:4(5Z,8Z,11Z,14Z)/18:2(9Z,12Z)/22:6(4Z,7Z,10Z,13Z,16Z,19Z))[iso6]	7.91_919.7538m/z	919.754	7.90915	POS	HMDB10530	M+H-H2O	C63H100O5	1.13866	5.66667e-05	1.41736	62.9379	61.1878	64.3053	57.1614	65.9419	56.9982	86.7601	78.7118	78.206	102.04	87.8325	88.793
634	Alpha-dimorphecolic	4.57_296.2352n	279.232	4.57042	POS	HMDB04670	M+H-H2O, M+H	C18H32O3	2.21604	0.000136111	1.40903	256.248	224.365	241.403	254.31	216.451	199.866	339.364	361.604	335.045	278.04	348.93	299.292
643	Tetrahydrofolic acid	3.16_428.1664m/z	428.166	3.15877	POS	HMDB01846	M+H-H2O	C19H23N7O6	1.40332	0.00309262	0.0829988	82.0347	59.3452	61.7547	10.2585	49.5271	19.6389	4.53247	7.94069	3.82168	2.68431	0.999715	3.47321
658	Ginkgolide B	11.43_424.1359n	425.152	11.432	POS	LMPR0104540002	M+H-H2O, M+H	C20H24O10	1.24299	0.0229956	0.956355	877.609	953.655	905.764	893.151	917.49	869.302	847.237	846.223	844.782	879.909	879.853	882.546
659	LysoPC(15:0)	7.04_481.3156n	482.323	7.04437	POS	HMDB10381	M+H, M+Na	C23H48NO7P	1.91298	0.00397528	1.67952	195.175	96.1121	160.772	82.9139	104.799	114.698	195.369	226.188	214.812	249.441	147.58	233.754
660	Docosanediol-1,14-disulfate	1.74_525.2515m/z	525.252	1.74018	POS	LMFA00000016	M+Na	C22H46O8S2	1.38877	0.00700905	1.11365	383.358	444.504	422.817	379.059	433.333	414.865	439.375	465.884	448.155	496.642	443.511	465.994
662	Alchornoic acid	4.19_324.2662n	325.274	4.18723	POS	LMFA01070021	M+H-H2O, M+H	C20H36O3	2.41241	0.0230513	0.056225	202.981	41.9281	87.7239	390.576	18.9094	273.513	11.8379	11.9636	12.4735	3.19151	10.0104	7.62691
680	Quinic acid	0.66_191.0568m/z	191.057	0.6634	NEG	HMDB03072	M-H	C7H12O6	1.53544	0.00218528	0.160462	107.963	55.4329	33.7055	63.6863	24.2766	77.661	10.158	11.0404	11.3788	9.38388	7.59631	8.64621
681	Galactonic acid	0.62_195.0516m/z	195.052	0.62215	NEG	HMDB00565	M-H	C6H12O7	1.16624	0.00989946	0.254019	80.921	33.4445	69.7217	32.399	18.2101	28.3772	11.5869	11.493	10.5678	9.73451	11.4046	12.0388
682	hexadecanedioic acid mono-L-carnitine ester	7.33_430.3175m/z	430.318	7.33327	POS	LMFA07070007	M+H	C23H43NO6	1.27247	0.00435991	0.556604	60.2273	111.671	106.882	58.3029	94.6154	69.3901	45.3183	40.4147	42.067	57.5777	51.4422	42.0882
688	Ellagic acid	0.63_605.0215m/z	605.022	0.62965	POS	HMDB02899	2M+H	C14H6O8	1.52594	8.77763e-07	6.63366	2.662	12.5459	13.9084	0.00145391	7.67591	8.35793	51.0541	52.1125	48.4785	34.7605	55.8633	57.2514
705	LysoPC(16:0)	6.26_496.3386m/z	496.339	6.25745	POS	HMDB10382	M+H	C24H50NO7P	2.02119	0.0252938	1.5194	156.062	385.766	215.944	168.707	216.007	158.574	329.895	348.687	326.874	421.392	240.05	309.939
707	Alpha-Linolenic acid	6.48_277.2179m/z	277.218	6.47507	NEG	HMDB01388	M-H	C18H30O2	1.24425	0.0319095	0.690561	141.127	200.883	150.605	138.986	79.8488	109.3	93.3312	98.8634	90.8894	108.445	84.7688	90.4804
717	Oleanolic acid	6.54_439.3586m/z	439.359	6.53737	POS	HMDB02364	M+H-H2O	C30H48O3	2.23828	9.16402e-05	0.0950819	93.1704	140.717	168.022	73.8006	76.6408	94.3742	10.2485	8.58767	10.7271	12.6503	9.174	10.1042
720	4-oxo-Retinoic acid	4.73_315.1930m/z	315.193	4.72865	POS	HMDB06285	M+H	C20H26O3	1.32148	0.0149701	0.261487	101.268	56.4704	28.1935	106.3	21.248	42.544	15.6897	13.8553	15.1941	13.3401	19.481	15.5353
725	Xanthine	0.82_151.0270m/z	151.027	0.82155	NEG	HMDB00292	M-H	C5H4N4O2	4.51707	0.000982034	1.61818	763.267	703.447	852.438	615.514	512.579	606.461	1257.65	1295.38	1212.41	892.657	880.663	1020.89
730	N-(hexadecanoyl)-deoxysphing-4-enine-1-sulfonate	6.93_584.4712m/z	584.471	6.92947	POS	LMSP00000002	M+H-H2O	C34H67NO5S	1.90827	0.000391835	0.832999	431.142	453.823	439.565	505.86	444.72	401.654	371.917	359.952	371.505	379.297	368.94	378.131
734	Homocysteine	2.28_271.0780m/z	271.078	2.2754	POS	HMDB00742	2M+H	C4H9NO2S	1.36719	0.0353699	0.016988	107.2	5.96268	8.6732	66.0401	10.2711	123.76	0.742312	1.32152	0.483585	1.4532	0.721649	0.746271
735	2-methyl-dodecanedioic acid	3.60_243.1607m/z	243.161	3.60263	NEG	LMFA01170010	M-H	C13H24O4	3.03175	0.00655892	0.303763	497.487	198.684	261.215	433.348	97.9159	348.2	67.1163	64.4863	68.6085	133.349	130.484	93.9229
743	Xanthoangelol C	1.86_389.1355m/z	389.136	1.86397	POS	LMPK12120056	M+Na	C22H22O5	1.22027	0.0365796	0.162952	96.9439	8.76066	17.7136	62.8463	13.9239	103.029	8.6099	8.45344	8.67783	8.77494	8.91162	5.98204
772	TG(17:2(9Z,12Z)/18:3(9Z,12Z,15Z)/18:3(9Z,12Z,15Z))[iso3]	9.11_843.6871m/z	843.687	9.10702	POS	LMGL03010328	M+H-H2O	C56H92O6	1.62935	0.00480396	1.44743	85.5016	180.015	150.748	124.427	125.658	146.218	177.663	198.462	221.485	219.635	205.199	153.69
779	DG(15:0/18:3(6Z,9Z,12Z)/0:0)	9.56_577.4825m/z	577.483	9.55903	POS	HMDB07075	M+H	C36H64O5	2.60505	0.00462127	1.40064	386.211	317.036	465.272	322.762	524.03	340.935	514.556	518.963	528.785	668.234	576.283	493.427
780	Fructose 6-phosphate	0.63_259.0233m/z	259.023	0.629017	NEG	HMDB00124	M-H	C6H13O9P	1.23995	0.0227442	2.33	2.40012	67.0364	77.9458	2.03522	30.7016	1.96231	73.2165	86.2544	80.973	51.8183	67.535	64.4524
785	Hexacosanoic acid	9.58_395.3898m/z	395.39	9.57762	NEG	HMDB02356	M-H	C26H52O2	4.75325	0.000145423	2.67024	184.014	338.714	314.048	188.842	394.976	194.307	855.31	552.959	593.469	971.383	672.832	666.212
796	Uridine 5'-monophosphate	0.69_323.0294m/z	323.029	0.6909	NEG	HMDB00288	M-H	C9H13N2O9P	4.55688	0.000105359	5.25069	11.7828	413.076	92.9167	8.89742	41.6293	19.2934	465.351	481.349	465.703	582.99	548.562	541.324
808	1-Methylguanosine	1.60_296.1007m/z	296.101	1.60163	NEG	HMDB01563	M-H	C11H15N5O5	1.65099	0.000499072	2.48603	34.5242	47.8477	68.5153	33.1774	17.2872	19.6844	99.5623	109.206	110.245	79.2294	62.9581	88.3026
810	SQMG(16:1(9Z)/0:0)	1.65_577.2642m/z	577.264	1.65073	POS	LMGL04010002	M+Na	C25H46O11S	2.91038	5.54185e-05	2.78669	97.3912	121.526	122.576	42.2674	42.9099	126.304	252.09	258.062	260.594	328.414	184.684	257.127
821	Orotidine	2.32_311.0503m/z	311.05	2.31667	POS	HMDB00788	M+Na	C10H12N2O8	1.33623	0.000660198	0.091765	54.831	22.0818	31.7118	65.6685	20.797	51.5129	3.42236	4.05985	5.78817	3.70994	3.19547	2.45374
824	Sorbitol-6-phosphate	1.86_525.1036m/z	525.104	1.86397	POS	HMDB05831	2M+H	C6H15O9P	1.37919	0.000231773	0.33607	33.0883	48.6036	67.8181	68.1428	80.7036	57.5401	22.4352	20.7498	19.2441	17.8766	25.3618	13.9389
832	Trihydroxycoprostanoic acid	8.58_463.3406m/z	463.341	8.57737	NEG	HMDB02163	M-H	C28H48O5	1.4396	0.000316151	4.26046	3.49922	16.0352	20.2892	1.12026	35.411	0.34695	58.3621	50.6601	55.9406	75.8407	35.8532	50.1283
848	Ceramide (d18:1/16:0)	9.20_537.5122n	560.504	9.19643	POS	HMDB04949	M+H-H2O, M+Na	C34H67NO3	2.30486	0.000634877	1.67111	167.128	164.526	197.925	123.417	206.365	133.983	288.972	251.202	250.744	361.647	265.277	242.147
861	PGF2alpha-EA	6.59_415.3158m/z	415.316	6.58558	POS	LMFA03010075	M+NH4	C22H39NO5	1.26262	0.000452804	0.111126	43.6293	17.7614	16.6733	48.0072	47.3305	47.8524	4.15118	1.19572	3.03478	10.6376	1.66542	3.90244
868	1-(O-alpha-D-glucopyranosyl)-(1,3R,29S,31R)-dotriacontanetetrol	9.33_676.5502n	699.543	9.33408	POS	LMFA13010017	M+H, M+Na	C38H76O9	3.65423	0.0441875	0.795999	2315.89	1262.81	1751.77	2252.91	2006.89	1922.29	1545.36	1354.63	1370.63	1794.7	1603.04	1495.63
872	CerP(d18:1/16:0)	8.74_635.5113m/z	635.511	8.74447	POS	LMSP02050002	M+NH4	C34H68NO6P	1.65685	0.000333394	3.08726	40.6791	3.77349	31.3588	17.4069	29.7473	35.37	119.164	68.1043	64.9322	95.1576	71.4652	69.9995
879	Prostaglandin F2a	3.95_353.2324m/z	353.232	3.95332	NEG	HMDB01139	M-H	C20H34O5	1.05527	0.0230707	0.303552	51.1768	17.9796	20.1392	73.3404	20.9808	78.133	13.2477	12.8856	13.7932	12.508	13.7188	13.3016
893	Vanillylmandelic acid	1.75_197.0462m/z	197.046	1.74608	NEG	HMDB00291	M-H	C9H10O5	1.16419	0.00139932	0.0591397	42.4783	32.7233	47.4536	21.694	3.02393	36.1617	2.24877	1.26912	2.02764	1.61731	2.26618	1.42518
903	Cysteinylglycine	2.73_357.0913m/z	357.091	2.72738	POS	HMDB00078	2M+H	C5H10N2O3S	1.23924	1.51443e-06	6.96884	0.140496	8.63938	7.26347	0.0663337	11.9607	0.00115949	34.6908	33.2645	29.9211	38.676	33.0497	26.0241
907	DG(16:1(9Z)/22:6(4Z,7Z,10Z,13Z,16Z,19Z)/0:0)	8.62_621.4895m/z	621.489	8.62057	POS	HMDB07150	M+H-H2O	C41H66O5	1.99626	0.000267317	11.779	11.4533	7.68668	5.7043	8.92182	4.57507	5.63337	136.061	86.2719	80.8804	81.4218	28.6549	104.686
939	Guanosine monophosphate	0.69_362.0513m/z	362.051	0.6909	NEG	HMDB01397	M-H	C10H14N5O8P	1.6309	0.00483023	5.0635	2.7241	61.0779	21.705	3.35102	3.43887	3.91091	54.322	52.8129	49.6557	146.895	96.7142	86.7483
943	3-hydroxy-tetradecanedioic acid	2.77_273.1714m/z	273.171	2.7742	NEG	LMFA01170094	M-H	C14H26O5	1.637	0.0189884	0.348545	161.182	42.8081	62.9787	175.53	52.5041	156.267	35.4541	38.9898	37.4526	43.7126	42.4508	28.9372
944	Visnagin	1.86_229.0511m/z	229.051	1.86303	NEG	LMPK13110003	M-H	C13H10O4	1.10338	0.0189932	0.492366	36.3822	54.1035	58.7309	62.6366	121.259	58.9034	33.0159	32.3005	30.9415	27.9987	37.0493	31.709
945	Triacontanedioic acid	8.87_505.4231m/z	505.423	8.8683	POS	LMFA01170042	M+Na	C30H58O4	1.6072	3.8248e-06	2.0743	39.7346	44.8368	45.1053	48.4864	40.6596	41.2805	105.166	92.7003	94.656	87.3714	91.2204	68.4186
951	Methylmalonic acid	0.68_118.0281n	136.062	0.684717	POS	HMDB00202	M+NH4, 2M+NH4	C4H6O4	3.74036	0.0214146	0.255701	564.983	1005.24	511.816	367.098	18.2514	420.54	117.058	120.404	119.795	91.0214	104.714	185.453
968	6-Hydroxymelatonin	11.30_497.2357m/z	497.236	11.3013	POS	HMDB04081	2M+H	C13H16N2O3	2.03329	0.0363965	0.964863	3209.7	3477.5	3291.22	3318.65	3432.46	3241.07	3249.33	3193.19	3123.11	3191.43	3246.06	3265.79
986	DG(14:0/20:1(11Z)/0:0)	9.73_617.5104m/z	617.51	9.73098	POS	HMDB07021	M+Na	C37H70O5	1.68725	0.00178357	1.50757	144.072	93.6759	175.496	109.42	95.6983	107.491	211.121	167.916	185.218	175.228	180.105	174.686
990	Tiglylcarnitine	2.87_504.3306m/z	504.331	2.8719	POS	HMDB02366	2M+NH4	C12H21NO4	1.2496	0.000788668	1.83826	22.8984	57.4888	49.7642	38.2385	41.1024	20.8245	70.2703	77.2445	70.8556	74.9832	75.135	54.8936
995	3a,7a,12a-Trihydroxy-5b-cholestanoic acid	8.34_449.3243m/z	449.324	8.338	NEG	HMDB03873	M-H	C27H46O5	3.30528	2.00272e-05	3.51023	68.0451	112.154	121.95	44.0878	89.0344	59.8387	305.407	269.11	277.193	400.078	224.455	261.705
1005	1alpha,25-dihydroxy-24a-homo-26,27-dimethyl-22-thiavitamin D3 / 1alpha,25-dihydroxy-24a-homo-26,27-dimethyl-22-thiacholecalciferol	7.33_459.3296m/z	459.33	7.33327	POS	LMST03020423	M+H-H2O	C29H48O3S	1.22638	0.000661448	0.80194	141.561	174.07	163.587	143	166.425	144.339	127.369	114.957	119.84	125.362	128.053	132.616
1007	PG(O-20:0/22:2(13Z,16Z))	9.94_827.6534m/z	827.653	9.94423	POS	LMGP04020067	M+H-H2O	C48H93O9P	1.10897	0.000185055	0.849603	154.047	164.188	159.746	164.843	170.653	175.166	141.552	137.99	138.457	133.719	153.909	134.327
1019	Azelaic acid	2.42_187.0983m/z	187.098	2.41847	NEG	HMDB00784	M-H	C9H16O4	4.84917	0.0173466	1.53336	1434.25	589.888	758.338	1751.15	777.079	1426.08	1773.3	1813.1	1707.16	1944.83	1751.39	1340.16
1020	3-oxohexacosanoic acid	8.72_409.3686m/z	409.369	8.72177	NEG	LMFA01060181	M-H	C26H50O3	2.6219	0.000510686	2.99381	36.3301	110.728	114.762	26.2515	105.28	34.3717	222.146	188.01	199.106	317.486	165.252	188.524
1021	Kurzichalcolactone	0.53_544.2344m/z	544.234	0.533383	POS	LMPK12120207	M+NH4	C32H30O7	1.69034	0.000160156	2.82225	38.6232	31.857	36.8457	13.7035	41.1281	23.4735	89.9219	99.8352	95.5543	92.1624	45.1422	101.281
1024	9-hydroxy-hexadecan-1,16-dioic acid	3.22_301.2025m/z	301.202	3.21957	NEG	LMFA01170057	M-H	C16H30O5	3.44334	0.00307387	0.363994	400.082	273.832	456.209	407.405	752.085	306.689	176.724	194.828	187.314	136.453	141.599	108.122
1039	delta2-THA	9.16_709.5197m/z	709.52	9.15517	POS	LMFA01030852	2M+H	C24H34O2	2.48348	0.0124767	0.837047	1014	817.665	1018.22	831.273	895.204	894.871	800.017	660.636	664.233	856.226	775.821	822.747
1040	GlcCer(d18:1/24:1(15Z))	8.99_810.6834m/z	810.683	8.98522	POS	LMSP0501AA08	M+H	C48H91NO8	4.78886	2.01425e-05	69.2267	3.08701	13.3837	4.28716	6.34295	6.38902	4.87182	431.634	369.783	394.79	702.211	472.326	284.903
1060	Epinephrine sulfate	2.18_281.0816m/z	281.082	2.17913	POS	HMDB01876	M+NH4	C9H13NO6S	1.28729	5.8764e-05	0.339376	49.571	31.5635	44.5696	59.7667	50.1599	57.243	11.1232	15.8891	14.5279	26.5921	21.3249	9.93725
1072	PA(16:0/16:0)	9.46_631.4722m/z	631.472	9.45787	POS	HMDB00674	M+H-H2O	C35H69O8P	1.38366	0.000546885	1.2463	187.575	141.511	151.23	159.114	146.75	177.943	206.347	197.071	208.276	200.305	199.41	190.174
1089	PS(18:1(9Z)/18:3(9Z,12Z,15Z))	6.74_806.4950m/z	806.495	6.73687	POS	HMDB12392	M+Na	C42H74NO10P	1.62568	0.0013243	7.01795	9.55127	10.01	10.8472	8.19162	13.1184	5.61684	62.8599	55.1976	52.0419	50.4839	131.427	50.3655
1090	1,2,3-tricaprinoyl-glycerol	9.05_572.4869m/z	572.487	9.052	POS	LMGL03012617	M+NH4	C33H62O6	1.15082	5.80373e-06	0.754232	92.2341	108.237	94.0261	103.355	100.364	96.616	74.3038	68.5674	76.6537	75.5607	75.3705	78.1856
1133	Dihydro-3-hydroxy-3-(1-hydroxyethyl)-4-methylfuran-2(3H)-one	0.68_338.1817m/z	338.182	0.684717	POS	LMFA07040007	2M+NH4	C7H12O4	1.22329	3.84043e-05	5.46887	5.22999	5.43557	10.8816	5.61204	1.66074	9.33701	35.4889	37.8825	38.0389	44.237	16.5775	36.4506
1137	DL-Homocystine	1.99_268.0529n	269.062	1.98785	POS	HMDB00575	M+H-H2O, M+H	C8H16N2O4S2	2.38109	0.0249311	0.224624	364.93	51.3868	100.785	299.85	59.6024	313.703	59.6687	50.1954	46.8252	34.8262	41.3858	34.4589
1158	DG(15:0/18:1(11Z)/0:0)	8.56_580.5084n	603.486	8.55868	POS	HMDB07072	M+H, M+Na	C36H68O5	2.84135	2.37308e-05	1.77266	202.016	215.622	233.985	187.262	178.028	180.589	376.773	333.139	339.943	282.123	417.02	373.768
1163	Isoorientin 2''-O-(E)-ferulate	1.57_623.1415m/z	623.141	1.57413	NEG	LMPK12110505	M-H	C31H28O14	1.13757	0.00057699	2.00041	25.293	26.9427	25.2586	26.2634	8.0251	48.3225	53.0927	54.7402	57.821	47.9395	53.2087	53.474
1165	PC(14:0/20:5(5Z,8Z,11Z,14Z,17Z))	9.98_769.5518m/z	769.552	9.97867	POS	HMDB07885	M+NH4	C42H74NO8P	1.4766	0.00908942	0.490668	126.506	38.7356	112.847	135.729	83.8453	143.71	60.6221	54.0154	41.7565	40.7638	72.2559	45.2875
1167	Isochamaejasmin	0.66_542.1199n	272.067	0.6572	POS	LMPK12040001	M+2H, M+H-H2O	C30H22O10	2.06234	0.0446984	0.122163	297.474	18.3198	33.0342	224.15	16.1337	258.821	17.3037	13.6444	15.8281	16.3003	12.6682	27.8411
1170	1alpha,25-dihydroxy-26,27-dipropylvitamin D3 / 1alpha,25-dihydroxy-26,27-dipropylcholecalciferol	9.05_518.4578m/z	518.458	9.052	POS	LMST03020531	M+NH4	C33H56O3	1.49114	2.96704e-08	7.96559	5.78248	5.26493	3.57725	5.52749	7.79093	6.3159	44.5237	40.7468	43.9408	55.1655	50.2526	38.2636
1181	PC(14:0/P-16:0)	9.65_712.5234m/z	712.523	9.64845	POS	HMDB07895	M+Na	C38H76NO7P	2.1666	0.00400978	0.400262	158.882	247.999	227.571	203.673	108.783	106.28	84.5805	45.8528	46.5069	89.1763	33.1125	122.322
1182	DG(14:0/15:0/0:0)	8.80_525.4523m/z	525.452	8.80428	NEG	HMDB07010	M-H	C32H62O5	1.16084	0.0190378	3.28955	2.77407	18.9708	23.2578	0.485234	48.3419	0.23676	41.079	41.1126	45.042	102.414	45.6409	34.1483
1196	PI(O-20:0/22:2(13Z,16Z))	9.13_950.7084m/z	950.708	9.13453	POS	LMGP06020068	M+NH4	C51H97O12P	1.73544	0.0235174	1.9167	64.8252	104.263	99.261	100.058	66.8398	104.005	139.765	144.346	180.834	316.041	123.484	129.117
1203	Cucurbitacin P	9.59_503.3383m/z	503.338	9.58655	POS	LMST01010114	M+H-H2O	C30H48O7	2.21757	0.0241298	0.961818	3315.84	3597.75	3400.1	3379.86	3534.65	3335.08	3334.74	3251.98	3238.71	3303.63	3326.9	3322.16
1236	N-[(3a,5b,7a,12a)-3,12-dihydroxy-24-oxo-7-(sulfoxy)cholan-24-yl]-Glycine	7.61_563.3012m/z	563.301	7.61332	POS	LMST05030010	M+NH4	C26H43NO9S	2.86291	1.56985e-08	16.1368	8.83314	9.99687	9.97919	9.2258	10.0398	10.2872	153.403	134.785	132.657	170.572	191.025	159.335
1241	Axillarenic acid	7.06_397.3325m/z	397.333	7.05578	NEG	LMFA01050418	M-H	C24H46O4	1.55084	2.23929e-07	6.84796	1.93063	14.3492	15.5233	0.449801	9.14336	3.05839	52.6611	47.1153	52.8397	58.9953	42.6443	50.1684
1247	TG(16:0/20:0/20:4(5Z,8Z,11Z,14Z))[iso6]	0.56_893.7978m/z	893.798	0.560883	POS	HMDB05373	M+H-H2O	C59H106O6	1.49502	0.0286666	0.375732	139.795	62.4192	38.3847	183.498	47.5658	124.775	56.6707	23.6036	34.1943	39.3363	35.2644	35.0313
1255	Fructose 1,6-bisphosphate	11.45_346.9880m/z	346.988	11.4526	POS	HMDB01058	M+Na	C6H14O11P2	1.9954	0.0109795	0.960645	2436.21	2608.2	2445.1	2492.07	2580.84	2480.92	2452.34	2368.62	2400.79	2436.61	2392.93	2400.02
1258	PE(14:0/P-18:0)	9.46_698.5078m/z	698.508	9.46475	POS	HMDB08851	M+Na	C37H74NO7P	1.61853	0.00239278	0.534431	116.43	152.393	150.897	136.861	90.3277	90.4147	79.1416	55.1657	52.52	66.9277	42.5056	97.7875
1260	LysoPC(16:1(9Z))	9.05_511.3522m/z	511.352	9.052	POS	HMDB10383	M+NH4	C24H48NO7P	1.34268	6.61563e-08	2.23737	21.4223	25.2353	28.359	24.9803	30.9436	25.9951	56.0692	55.7669	54.3571	60.5011	66.9561	57.4726
1317	PE(16:1(9Z)/P-18:1(11Z))	9.54_682.5143m/z	682.514	9.5384	POS	HMDB08984	M+H-H2O	C39H74NO7P	1.54164	0.00719827	1.55946	115.517	45.6465	113.875	93.2413	128.77	112.661	161.436	145.047	168.341	111.332	166.249	198.414
1321	CE(18:3(6Z,9Z,12Z))	10.19_645.5613m/z	645.561	10.1947	NEG	HMDB10369	M-H	C45H74O2	2.71441	0.0123047	0.150288	45.6406	426.644	368.935	119.573	212.028	141.519	38.6355	31.3288	35.6428	26.3841	43.8295	21.709
1322	DG(15:0/20:0/0:0)	8.92_609.5476m/z	609.548	8.92122	NEG	HMDB07078	M-H	C38H74O5	1.28195	0.000167741	0.542844	60.0331	75.7471	77.5786	81.9116	70.2277	62.5756	37.2903	32.521	31.7216	59.3128	39.9134	31.6181
1328	Ximaosteroid D	2.21_513.2832m/z	513.283	2.21352	POS	LMST05050007	M+Na	C28H42O7	1.13875	0.0411546	0.270065	112.891	18.6385	20.2128	70.9767	17.9484	63.201	14.4024	15.2439	12.299	13.4876	13.5704	13.0608
1357	PI(O-20:0/0:0)	1.64_308.1964m/z	308.196	1.64385	POS	LMGP06060001	M+2H	C29H59O11P	2.50014	0.00576615	3.46618	35.5378	35.4022	145.623	65.9005	15.6112	37.9666	280.865	270.362	242.073	64.5674	144.125	162.786
1367	cyasterone	5.78_503.3019m/z	503.302	5.77768	POS	LMST01040153	M+H-H2O	C29H44O8	1.146	2.48892e-10	86.1718	0.259349	0.300848	0.0617429	0.335803	0.448062	0.232903	19.8611	22.5893	24.2483	23.3016	26.7364	24.4736
1380	PS(O-20:0/17:2(9Z,12Z))	9.05_805.6073m/z	805.607	9.04512	POS	LMGP03020050	M+NH4	C43H82NO9P	6.11803	0.00196459	0.427008	1096.54	1822.2	1914.8	883.151	1837.99	1005.74	581.523	552.064	569.557	680.917	679.105	592.203
1390	9-deoxy-9-methylene-PGE2	8.12_718.5250m/z	718.525	8.12033	POS	LMFA03010058	2M+NH4	C21H34O4	2.11356	0.0031233	0.898454	959.19	1037.1	1006.64	899.81	1026.64	920.972	887.117	850.024	859.899	904.694	904.057	850.481
1405	PS(15:0/22:0)	8.74_806.5891m/z	806.589	8.73758	POS	LMGP03010156	M+H	C43H84NO10P	3.25323	0.00269049	0.509954	368.689	638.241	681.746	362.329	472.488	365.968	228.674	243.543	245.189	262.249	269.293	224.544
1413	GlcCer(d18:2/23:0)	11.08_813.6938m/z	813.694	11.0804	POS	LMSP0501AA38	M+NH4	C47H89NO8	2.08349	0.00341835	0.935362	1436.58	1618.39	1539.13	1527.76	1561.28	1505.41	1450.84	1399.61	1440	1424.14	1453.7	1426.33
1436	25-hydroxy-16,17,23,23,24,24-hexadehydrovitamin D3 / 25-hydroxy-16,17,23,23,24,24-hexadehydrocholecalciferol	9.86_806.6098m/z	806.61	9.8617	POS	LMST03020091	2M+NH4	C27H38O2	2.93113	0.00129595	0.557063	310.534	524.955	544.178	346.263	415.153	343.532	233.534	200.397	212.848	256.623	234.719	245.966
1446	MGDG(20:5(5Z,8Z,11Z,14Z,17Z)/18:4(6Z,9Z,12Z,15Z))	6.34_819.5025m/z	819.502	6.33997	POS	LMGL05010016	M+Na	C47H72O10	2.46557	0.000942602	3.50067	43.3859	53.4806	63.9227	38.1771	55.3974	48.3518	193.61	192.615	198.218	71.9137	267.513	135.837
1477	Tricetin 3'-methyl ether 7,5'-diglucuronide	2.25_697.1612m/z	697.161	2.25345	NEG	LMPK12110851	M-H	C30H34O19	3.18365	0.0249416	1.28044	1047.44	548.769	860.473	1177.73	905.802	1221.93	1192.79	1244.76	1255.89	1196.2	1288.59	1199.87
1492	PI(O-18:0/20:3(8Z,11Z,14Z))	7.48_897.5820m/z	897.582	7.47767	POS	LMGP06020037	M+Na	C47H87O12P	1.57951	0.000168597	1.25337	181.67	215.584	208.163	190.994	216.301	188.935	243.467	233.384	246.099	256.332	248.586	278.235
1502	MG(20:0/0:0/0:0)[rac]	9.20_795.6695m/z	795.669	9.2033	POS	LMGL01010007	2M+Na	C23H46O4	4.97526	9.60902e-06	3.68517	161.407	189.007	183.536	154.29	188.744	155.799	654.347	587.124	594.06	822.83	727.282	420.333
1508	TG(18:3(9Z,12Z,15Z)/18:2(9Z,12Z)/22:6(4Z,7Z,10Z,13Z,16Z,19Z))[iso6]	9.37_947.7097m/z	947.71	9.36847	POS	HMDB10510	M+Na	C61H96O6	1.2546	0.0282032	1.95351	46.4609	50.7535	44.2338	48.1015	35.7692	54.4203	82.3396	70.8402	84.7495	174.448	76.7205	57.3757
13967	DL-13-hydroxy stearic acid	5.74_299.2594m/z	299.259	5.74137	NEG	LMFA02000131	M-H	C18H36O3	1.61373	1.52576e-05	1.86367	63.731	59.1208	70.288	46.2765	51.5319	45.4493	120.781	106.091	105.223	108.872	100.547	85.4207
13968	8Z-decen-4,6-diynoic acid	5.71_297.2441m/z	297.244	5.71387	NEG	LMFA01050421	M-H	C18H34O3	2.05498	0.00914844	1.75914	89.7569	216.041	230.91	69.9751	159.929	65.8612	261.949	204.651	206.144	275.313	261.268	255.113
13977	3,4-Methylenedioxy-2',4'-dimethoxychalcone	2.97_311.0932m/z	311.093	2.96673	NEG	LMPK12120117	M-H	C18H16O5	1.16918	0.00200761	2.02797	9.03555	43.8287	46.0055	19.0903	41.6499	12.1661	59.925	63.9034	58.3105	55.7747	53.2711	57.1726
13981	Comptonin	2.68_283.0984m/z	283.098	2.6848	NEG	LMPK12140188	M-H	C17H16O4	1.75579	3.72243e-07	6.82856	0.758622	18.3475	14.8481	4.95829	16.9495	2.22028	56.7527	61.5439	57.6181	78.5426	70.1723	71.9885
13990	(1S,2S)-3-oxo-2-pentyl-cyclopentanebutanoic acid	3.83_239.1657m/z	239.166	3.82955	NEG	LMFA02010016	M-H	C14H24O3	2.66869	0.0041154	0.060861	260.955	68.6616	93.9504	313.72	72.5676	234.206	9.02392	7.57461	9.94336	7.58446	14.6995	14.7167
13994	Undecanedioic acid	3.02_215.1295m/z	215.13	3.01975	NEG	LMFA01170007	M-H	C11H20O4	1.95382	0.00234024	1.33408	242.597	178.613	256.88	287.171	242.416	271.363	308.71	312.888	375.646	348.178	343.346	284.389
14006	2'-Hydroxy-3,7,8,4',5'-pentamethoxyflavone	1.95_387.1090m/z	387.109	1.94555	NEG	LMPK12111611	M-H	C20H20O8	3.24393	0.0155341	0.205914	670.423	127.227	232.68	416.945	93.1797	465.976	69.1698	71.2633	71.9496	50.7021	56.2806	93.7859
14013	(S)-3'-Hydroxy-4,4'-dimethoxydalbergione	2.01_299.0931m/z	299.093	2.01232	NEG	LMPK12100075	M-H	C17H16O5	1.26994	0.00452218	0.486653	45.6135	55.676	70.7936	83.493	119.103	76.6667	35.2037	37.3919	37.3029	31.9042	44.5149	33.3309
14015	3-Formyl-4,6-dihydroxy-2-methoxy-5-methylchalcone	2.06_311.0932m/z	311.093	2.06043	NEG	LMPK12120427	M-H	C18H16O5	2.64434	0.00664304	0.124167	87.342	340.185	334.675	90.9003	181.103	104.649	26.7389	23.3318	24.7821	18.9139	23.5833	24.0577
14019	O-Desmethylangolensin	2.32_257.0827m/z	257.083	2.31533	NEG	HMDB04629	M-H	C15H14O4	2.6489	8.21074e-06	0.211971	201.202	133.452	156.354	214.355	115.639	176.905	36.959	38.1284	34.1932	33.6513	37.2591	31.3365
14023	L-Phenylalanine	1.67_164.0724m/z	164.072	1.67047	NEG	HMDB00159	M-H	C9H11NO2	1.54323	0.0120548	1.55246	104.613	75.5938	104.944	85.5335	129.95	108.431	190.203	197.958	182.461	116.17	100.608	158.15
14028	Lusianin	1.91_301.1090m/z	301.109	1.91117	NEG	LMPK12120462	M-H	C17H18O5	1.64718	0.000116428	2.04314	48.7746	37.3802	51.8523	76.2471	42.9143	52.6553	93.0183	96.9971	94.8723	101.434	138.414	108.277
14033	Euchrenone b5	2.24_449.1610m/z	449.161	2.2397	NEG	LMPK12050305	M-H	C26H26O7	1.7324	0.00209167	1.54233	103.261	80.1124	107.505	171.507	116.348	144.882	171.302	172.244	179.795	215.771	209.966	166.979
14043	Chalconaringenin 2'-xyloside	2.07_403.1039m/z	403.104	2.0673	NEG	LMPK12120249	M-H	C20H20O9	1.09438	0.04815	0.268677	95.8267	9.60999	23.8193	74.2353	9.82103	78.6032	13.3525	16.218	13.1079	7.14603	10.712	17.8947
14044	Hoslundal	2.13_309.0775m/z	309.077	2.12918	NEG	LMPK12110172	M-H	C18H14O5	1.19082	0.032916	0.501611	49.1708	123.211	137.771	54.1095	67.5865	51.2356	37.5117	38.3518	40.8637	46.4984	44.0071	35.0877
14047	LysoPC(24:1(15Z))	8.62_604.4361m/z	604.436	8.61862	NEG	HMDB10406	M-H	C32H64NO7P	1.45913	0.0132852	1.80829	88.0541	36.0663	81.98	62.013	39.3747	104.949	131.672	97.8513	123.777	96.7744	104.188	191.544
14055	Dihydropinosylvin	2.46_213.0927m/z	213.093	2.4598	NEG	LMPK13090034	M-H	C14H14O2	1.63988	0.00905803	0.838719	406.549	373.857	449.738	505.709	393.62	440.734	361.162	374.389	357.55	372.878	373.691	316.013
14057	Xanthosine	1.58_283.0691m/z	283.069	1.581	NEG	HMDB00299	M-H	C10H12N4O6	3.69757	0.000238819	2.23184	145.051	283.837	284.101	154	322.087	127.083	534.331	533.656	535.885	392.929	377.236	563.41
14060	beta-Hydroxy-2',6'-dimethoxy-3',4'-methylenedioxydihydrochalcone	2.21_329.1036m/z	329.104	2.20533	NEG	LMPK12120589	M-H	C18H18O6	8.75705	0.00321211	1.27196	6226.79	4699.38	5802.1	7637.44	6198.64	7097.4	7667.96	7825.66	7877.78	8360.97	8505.62	7666.45
14066	Myricetin 3-sambubioside	1.57_611.1268m/z	611.127	1.57413	NEG	LMPK12112421	M-H	C26H28O17	2.31571	0.000106349	4.62237	28.2155	53.0165	26.7134	13.6432	11.2112	47.5973	101.893	109.273	109.537	201.259	168.442	143.457
14069	PE(16:0/18:1(11Z))	9.33_716.5229m/z	716.523	9.33195	NEG	HMDB08926	M-H	C39H76NO8P	2.26282	0.0401635	1.46974	553.632	218.759	415.199	264.306	213.169	334.83	534.061	383.216	435.113	653.631	483.959	449.339
14078	Scandinone	2.65_417.1711m/z	417.171	2.65043	NEG	LMPK12050337	M-H	C26H26O5	2.36432	8.15459e-06	1.88467	119.445	148.298	135.509	109.295	111.063	81.4206	214.836	230.685	239.076	216.261	240.344	187.552
14082	(S)-dihydrolipoic acid	0.67_207.0514m/z	207.051	0.670283	NEG	LMFA01130003	M-H	C8H16O2S2	1.04563	0.0140393	0.175366	61.2535	12.4407	19.774	39.2157	9.86083	56.6634	5.43246	6.12278	5.70104	4.01762	4.20535	9.45502
14083	Pollenitin 8-butyrate	2.21_385.0926m/z	385.093	2.20533	NEG	LMPK12113168	M-H	C20H18O8	1.16765	0.0257812	0.242061	83.6713	22.9986	21.6083	72.4494	8.83369	77.7541	8.95747	7.56531	6.60721	10.7	13.5556	22.1623
14086	PE(P-16:0/0:0)	6.61_436.2835m/z	436.284	6.61075	NEG	LMGP02070001	M-H	C21H44NO6P	2.28677	0.0152269	3.15997	40.9548	66.7365	90.352	29.1134	99.9938	49.8558	158.9	197.817	184.978	391.53	51.3021	206.801
14087	Dihydronorwogonin 7-O-glucuronide	1.85_447.0927m/z	447.093	1.84922	NEG	LMPK12140650	M-H	C21H20O11	1.26602	0.0066016	0.305023	84.9331	31.4373	30.5077	69.443	28.7009	80.8455	14.5763	17.7648	19.0613	13.6579	20.8721	13.4649
14097	Flemiwallichin D	2.27_405.1708m/z	405.171	2.27408	NEG	LMPK12120001	M-H	C25H26O5	1.26866	0.00171203	1.87579	34.1293	14.1261	21.7479	63.153	44.5436	57.0455	72.8843	74.546	71.9111	80.6842	70.3094	69.9972
14100	PC(13:0/0:0)	6.32_452.2784m/z	452.278	6.32382	NEG	LMGP01050001	M-H	C21H44NO7P	3.85765	0.00224296	2.37616	169.34	272.444	534.672	120.518	211.321	124.417	552.851	547.766	535.279	797.167	429.721	541.569
14101	Mucroquinone	2.18_315.0881m/z	315.088	2.17732	NEG	LMPK12080053	M-H	C17H16O6	1.82337	0.0149043	0.726903	270.992	224.5	312.026	397.732	359.985	397.62	227.675	237.04	236.718	264.371	261.56	199.44
14114	Demethoxyisogemichalcone C	2.17_501.1552m/z	501.155	2.17043	NEG	LMPK12120122	M-H	C29H26O8	1.58183	0.0365118	0.180546	18.1848	176.658	180.216	59.1197	76.3377	19.1964	15.0704	15.5081	16.541	14.476	20.5786	13.4635
14115	6-Hydroxyluteolin 7-(6''-malonylglucoside)	1.57_549.0892m/z	549.089	1.57413	NEG	LMPK12111193	M-H	C24H22O15	3.1321	0.00167522	3.41095	44.9197	280.462	79.6112	49.6861	38.8923	63.4272	225.254	245.521	253.763	447.417	383.117	344.822
14118	PC(15:1(9Z)/0:0)	6.44_478.2940m/z	478.294	6.4407	NEG	LMGP01050125	M-H	C23H46NO7P	2.18272	0.00472875	2.83199	41.3024	99.1897	111.758	33.0105	60.5742	24.0682	160.298	141.801	140.759	309.566	130.058	165.081
14123	1,3,5(10)-estratrien-17-one-3,7,8-triol	2.94_299.1653m/z	299.165	2.93923	NEG	LMST02010018	M-H	C19H24O3	1.09639	2.12872e-10	19.6571	2.21175	0.0815083	0.147881	1.11708	0.0098839	3.25661	21.2216	21.3656	22.335	22.4938	25.3373	21.4009
14125	3-hydroxy-dodecanedioic acid	2.32_245.1401m/z	245.14	2.32222	NEG	LMFA01170089	M-H	C12H22O5	1.05933	0.0232693	0.330824	80.8697	21.3384	27.4744	58.5376	14.107	64.9519	15.3092	14.6704	14.2102	18.425	15.6275	10.1801
14126	DL-2-hydroxy stearic acid	7.09_299.2597m/z	299.26	7.09015	NEG	LMFA02000120	M-H	C18H36O3	1.61245	0.000472427	2.44284	45.011	37.9461	42.5995	28.263	38.6646	32.0653	103.759	73.1806	77.2625	137.435	83.0027	73.899
14127	2-hydroxy-heptadecanoic acid	6.63_285.2440m/z	285.244	6.63137	NEG	LMFA01050052	M-H	C17H34O3	1.59263	0.000904499	2.72701	40.2089	35.1933	36.1287	28.9942	21.1263	29.2417	73.1782	71.8703	72.2326	95.4985	140.46	67.3285
14129	3,5,7-Trihydroxy-6,8-dimethylflavone	1.79_297.0775m/z	297.078	1.79422	NEG	LMPK12111645	M-H	C17H14O5	1.38725	0.045814	1.43148	57.3175	133.353	173.894	113.029	211.188	74.7093	178.858	188.223	188.603	174.666	189.758	172.81
14133	6,7,3',4'-Tetramethoxyisoflavone	2.43_341.1035m/z	341.104	2.42535	NEG	LMPK12050117	M-H	C19H18O6	1.43098	0.0408231	0.150298	142.553	22.2039	18.2235	99.142	5.11839	122.779	7.86417	4.68719	5.23771	5.03328	14.7531	24.0499
14137	Machaerol C	2.24_347.1143m/z	347.114	2.2397	NEG	LMPK12080043	M-H	C18H20O7	2.22196	0.00377501	0.108996	177.958	149.29	229.311	63.0893	52.2929	73.0866	13.598	13.3865	12.8372	12.0184	15.8288	13.5359
14138	9,10-dihydroxy-Octadecanedioic acid	3.31_345.2286m/z	345.229	3.30895	NEG	LMFA01170030	M-H	C18H34O6	1.37482	6.01115e-05	3.36147	34.224	2.85063	11.3552	20.7384	8.79436	14.1	53.1057	56.8406	56.7107	50.5778	55.6738	36.5569
14139	Dillenetin 7-glucoside	1.89_491.1206m/z	491.121	1.89053	NEG	LMPK12110611	M-H	C23H24O12	1.92956	0.00354933	0.181209	170.381	53.6532	69.783	106.241	50.435	164.185	23.7029	21.1813	19.2913	17.357	19.8085	10.0441
14143	SM(d18:0/14:0)	9.33_675.5435m/z	675.544	9.32507	NEG	LMSP03010030	M-H	C37H77N2O6P	2.71189	0.0126364	0.684261	716.694	337.352	538.193	691.143	658.066	551.575	383.591	333.607	368.18	473.173	425.897	405.69
14150	Lepidissipyrone	2.45_421.1286m/z	421.129	2.44605	NEG	LMPK12140212	M-H	C24H22O7	1.74293	2.54409e-07	12.1609	2.22952	5.64134	7.31946	4.91171	6.11997	2.64885	63.5015	66.2188	71.2062	52.7182	55.5386	41.9116
14155	9R,10S-dihydroxy-stearic acid	4.16_315.2545m/z	315.255	4.15767	NEG	LMFA02000007	M-H	C18H36O4	1.35863	0.0258169	1.96154	76.2705	13.0974	61.9544	61.7887	55.4947	23.6272	120.64	134.502	127.576	72.2941	49.0363	69.1774
14156	10-oxo-docosanoic acid	7.97_353.3066m/z	353.307	7.96852	NEG	LMFA01060139	M-H	C22H42O3	1.51726	1.14862e-05	4.4083	8.27593	21.0392	24.7844	4.1674	8.19275	10.1675	58.3696	49.7867	50.3538	76.1835	47.9492	55.153
14157	Eicosanedioic acid	4.19_341.2702m/z	341.27	4.18517	NEG	LMFA01170035	M-H	C20H38O4	2.82026	0.0182518	0.0741201	268.135	73.2696	126.272	511.64	36.7062	358.512	20.3232	19.7251	20.3063	9.28879	18.6311	13.606
14167	7,2'-Dihydroxy-6,8-dimethyl-4',5'-methylenedioxyflavan	2.90_313.1090m/z	313.109	2.90487	NEG	LMPK12020250	M-H	C18H18O5	1.42283	0.0380248	0.0621361	98.5255	8.09309	17.5521	82.0396	11.7933	155.475	4.39286	2.25828	3.28651	0.53486	8.86649	3.86751
14172	Linoleic acid	6.97_279.2335m/z	279.234	6.96838	NEG	HMDB00673	M-H	C18H32O2	3.10554	0.00847627	1.19655	1075.1	1463.01	1256.3	1032.54	1259.08	1035.47	1457.92	1463.62	1428.96	1402.53	1408.18	1359.99
14173	5,2'-Dihydroxy-6,7,8,6'-tetramethoxyflavanone	1.89_375.1092m/z	375.109	1.89053	NEG	LMPK12140676	M-H	C19H20O8	1.37831	0.00354766	0.435901	36.2079	77.6584	84.0936	79.6276	125.833	70.689	35.6477	35.8816	33.9053	30.419	37.3632	33.4482
14174	Aurentiacin	2.71_297.1141m/z	297.114	2.7123	NEG	LMPK12120224	M-H	C18H18O4	1.37314	0.0204468	0.427436	112.08	90.5695	84.2705	67.4408	21.9822	149.663	52.7336	44.5578	43.0818	23.9187	40.3571	20.1844
14175	2-tridecenal	3.83_195.1759m/z	195.176	3.82955	NEG	LMFA06000075	M-H	C13H24O	1.169	0.00444694	0.0263065	50.0155	11.1811	17.0175	60.0723	13.2852	42.8441	0.83293	0.785194	0.286002	0.237644	1.30554	1.66711
14176	Cycloartocarpin	2.34_433.1664m/z	433.166	2.33597	NEG	LMPK12110933	M-H	C26H26O6	1.70449	2.61757e-07	5.22789	5.94464	9.60868	11.0468	10.6979	30.9499	5.67823	61.1111	65.2902	65.4552	67.074	70.4139	57.1331
14195	4'-Hydroxy-4-(4-hydroxystyryl)-7-methoxyflavan	3.83_373.1452m/z	373.145	3.82955	NEG	LMPK12020228	M-H	C24H22O4	2.49577	0.00368774	0.0567221	230.843	56.3689	79.5314	262.421	68.4757	203.895	7.38978	6.28052	7.28696	5.90372	12.9479	11.3281
14196	Afrormosin 7-O-(6''-malonylglucoside)	1.65_545.1290m/z	545.129	1.64983	NEG	LMPK12050099	M-H	C26H26O13	4.08344	0.00837705	2.72903	179.973	88.4383	163.143	189.026	44.6738	679.096	696.762	775.354	798.616	342.507	521.408	534.121
14205	(+)-12a-Hydroxyerythynone	2.15_439.1396m/z	439.14	2.14982	NEG	LMPK12060050	M-H	C24H24O8	1.28409	0.0210977	0.0643754	92.4071	12.6635	16.1207	70.5525	5.91047	80.2066	2.12066	2.8084	3.21826	2.1627	4.89338	2.68401
14210	PT(18:0/18:1(9Z))	8.96_802.5590m/z	802.559	8.9556	NEG	LMGP00000048	M-H	C43H82NO10P	1.0771	0.0342937	1.18383	185.892	236.236	213.456	162.089	177.82	168.59	238.616	200.853	200.917	249.5	233.88	230.631
14226	2-oxo-tricosanoic acid	8.19_367.3222m/z	367.322	8.18665	NEG	LMFA01060144	M-H	C23H44O3	1.1961	0.00101201	3.53772	8.20323	20.7466	26.0048	1.95492	12.7534	3.08398	43.5791	35.3775	36.6219	68.8692	32.4165	40.4941
14235	Spicoside A	1.58_625.1181m/z	625.118	1.581	NEG	LMPK12111218	M-H	C30H26O15	1.70375	3.30706e-05	2.6471	27.9296	48.1869	30.5474	27.8944	8.62679	60.5381	92.2251	88.5523	85.3385	79.9158	94.4507	98.7924
14246	5,3',5'-Trihydroxy-3,6,7,8,4'-pentamethoxyflavone	1.86_419.0996m/z	419.1	1.8561	NEG	LMPK12113361	M-H	C20H20O10	1.17032	0.00583982	0.411602	63.0903	30.8378	46.8575	78.1485	30.4231	82.2869	23.0157	20.6461	23.7736	23.4622	21.7475	23.8604
14282	Puerarin 6''-acetate	2.42_457.1133m/z	457.113	2.41847	NEG	LMPK12050006	M-H	C23H22O10	1.12748	4.79813e-05	4.16411	18.1241	0.0231347	2.30709	13.7566	2.75144	9.12917	33.3749	32.1846	35.9459	35.7018	32.3759	22.3469
14300	PC(15:0/18:1(11Z))	9.71_744.5549m/z	744.555	9.70827	NEG	HMDB07938	M-H	C41H80NO8P	1.26156	0.000102015	2.38083	37.4919	9.46058	28.46	14.261	25.6524	23.6739	54.9475	44.7754	50.9109	56.9486	55.398	67.9538
14306	SM(d18:1/14:0)	9.33_673.5293m/z	673.529	9.33195	NEG	LMSP03010028	M-H	C37H75N2O6P	1.52596	0.0375633	0.403024	196.585	55.1879	117.829	70.3218	38.3112	178.372	44.1055	39.6112	37.9484	58.4886	48.5576	35.917
14321	PI(18:2(9Z,12Z)/20:5(5Z,8Z,11Z,14Z,17Z))	9.33_879.5032m/z	879.503	9.33195	NEG	LMGP06010328	M-H	C47H77O13P	1.07105	0.000216965	0.307804	31.4885	32.814	41.3162	25.5157	45.6366	21.1946	13.0421	6.87827	4.45447	11.0852	13.2454	12.2291
14328	Munetone	3.21_415.1560m/z	415.156	3.20582	NEG	LMPK12050078	M-H	C26H24O5	1.22964	0.0088751	0.293881	44.8155	39.2253	50.2221	42.961	108.523	30.9904	14.4214	12.5163	14.7454	20.1835	17.4746	13.7421
14385	3-O-(Rhaa1-4Glcb)-26-O-(Glcb)-(25R)-spirost-5-en-3beta-ol	7.90_737.4482m/z	737.448	7.89975	NEG	LMST01080055	M-H	C40H66O12	2.15384	0.032473	1.15769	778.88	1008.43	921.017	721.581	962.881	765.475	1006.74	931.48	937.636	1099.47	1006.74	989.605
14390	Luteolin 7-(6''-malonylneohesperidoside)	2.14_679.1525m/z	679.152	2.13607	NEG	LMPK12110688	M-H	C30H32O18	1.08822	0.0154387	0.668629	104.932	77.1299	98.5001	118.07	51.5057	102.675	58.6028	59.7378	59.6857	75.4996	67.8781	48.2225
14393	Mayolene-18	8.97_559.4734m/z	559.473	8.96935	NEG	LMFA07010014	M-H	C36H64O4	2.36733	1.51561e-06	11.4281	4.43808	23.2769	18.2444	2.45272	9.65355	0.790123	118.897	107.84	103.732	118.201	147.453	76.4856

## Sheet: C vs G6
Supplementary Table 1
Feature	Metabolites	Compound	m/z	Retention time (min)	Ion mode	Compound ID	Adducts	Formula	VIP value	p value	FC(G6/C)	C-1	C-2	C-3	C-4	C-5	C-6	G6-1	G6-2	G6-3	G6-4	G6-5	G6-6
10	Hypoxanthine	0.91_136.0386n	137.046	0.91165	POS	HMDB00157	M+H, M+Na, M+H-H2O	C5H4N4O	2.26807	0.0396548	1.25815	1178.78	683.705	963.149	1006.3	589.977	1064.79	1253.03	1013.5	1166.98	1227.53	1116.9	1125.19
27	Sphinganine	5.08_301.2980n	302.305	5.08428	POS	HMDB00269	M+H-H2O, M+H	C18H39NO2	2.22187	0.0220506	2.66117	201.433	78.4272	117.764	86.3591	153.678	158.736	253.442	319.276	264.134	745.938	258.493	278.069
38	6alpha-hydroxycholestanol	8.65_403.3584m/z	403.358	8.653	NEG	LMST01010135	M-H	C27H48O2	1.37408	0.00090638	7.88435	6.79891	12.5279	12.7634	8.05011	9.00831	8.92883	74.7643	64.4832	83.3857	141.219	45.08	48.9704
39	15-Keto-13,14-dihydroprostaglandin A2	4.06_335.2189m/z	335.219	4.05657	POS	HMDB01244	M+H	C20H30O4	1.66751	0.0067834	1.81316	190.911	86.2563	113.664	231.416	97.5109	64.5972	248.166	160.65	275.653	255.925	239.896	241.874
54	9,10-DHOME	3.82_313.2388m/z	313.239	3.8158	NEG	HMDB04704	M-H	C18H34O4	1.75994	0.00123147	1.97575	138.264	70.4433	133.186	137.854	94.1355	84.383	167.587	294.651	155.346	218.87	236.083	228.031
65	4-Aminohippuric acid	6.66_406.1724m/z	406.172	6.66123	POS	HMDB01867	2M+NH4	C9H10N2O3	1.75105	0.0237992	0.903419	1360.84	1498	1392.95	1395.11	1307.45	1313.29	1315.43	1343.77	1231.25	1060.81	1232.86	1285.02
69	L-Tyrosine	0.97_180.0672m/z	180.067	0.972933	NEG	HMDB00158	M-H	C9H11NO3	1.23263	0.00501587	1.41548	177.278	85.0083	128.04	152.882	125.816	143.948	188.364	166.259	229.298	170.762	200.492	195.573
71	5a-Androst-3-en-17-one	5.78_272.2146n	255.211	5.77768	POS	LMST02020094	M+H-H2O, M+H	C19H28O	1.1946	0.000341752	13.2885	3.44641	2.513	3.23331	2.95704	7.70406	3.36207	31.2149	37.111	75.3558	82.6715	38.9423	43.2098
73	Phenylpyruvic acid	0.98_164.0474n	165.055	0.980417	POS	HMDB00205	M+H, M+NH4, M+H-H2O	C9H8O3	2.01448	0.00168112	1.60717	316.208	124.891	217.82	274.069	190.043	257.443	345.923	307.349	427.937	351.6	402.775	383.066
82	5,7-Dihydroxy-3-methoxy-8-methylflavone	2.11_299.0915m/z	299.091	2.10968	POS	LMPK12111643	M+H	C17H14O5	2.2351	8.66432e-05	1.92287	176.771	102.703	129.887	248.548	160.056	205.448	288.045	314.26	304.951	373.869	344.18	342.581
85	11-methoxy-12,13-epoxy-9-octadecenoic acid	6.70_309.2423m/z	309.242	6.70248	POS	LMFA01080007	M+H-H2O	C19H34O4	1.44409	0.0342862	0.955605	2059.47	2212.82	2101.64	2073.69	2187.54	2013.68	2002.73	2087.51	1998.36	1929.24	2024.9	2044.56
88	Galactosylhydroxylysine	3.21_325.1598m/z	325.16	3.21378	POS	HMDB00600	M+H	C12H24N2O8	1.72774	0.0141421	0.472605	238.484	151.544	208.162	229.118	427.221	164.433	82.3095	79.9567	109.699	143.863	126.697	128.085
91	Euchrenone b3	2.65_462.1679n	445.165	2.65173	POS	LMPK12050325	M+H-H2O, M+H, M+Na, M+NH4	C27H26O7	2.47902	5.968e-06	0.39225	330.569	320.126	345.93	345.741	301.081	222.269	94.3292	119.072	166.486	96.2561	126.142	129.541
98	8,3'-Dihydroxy-5,7,4'-trimethoxy-4-phenylcoumarin	1.85_343.0828m/z	343.083	1.84922	NEG	LMPK12100053	M-H	C18H16O7	3.88853	0.000602586	0.46932	704.912	882.91	1188.99	921.111	1390.13	849.088	428.627	454.103	388.955	414.188	552.176	548.37
100	1alpha,25-dihydroxy-10,19-methano-23-oxavitamin D3 / 1alpha,25-dihydroxy-10,19-methano-23-oxacholecalciferol	5.78_432.3237n	433.331	5.77768	POS	LMST03020285	M+H, M+Na, M+H-H2O	C27H44O4	5.40519	0.000214683	11.3063	67.0502	85.4097	89.1958	69.4307	154.258	93.3672	678.127	791.129	1558.09	1606.48	803.736	879.403
101	PE(16:0/0:0)	6.33_453.2854n	454.293	6.32622	POS	LMGP02050002	M+H, M+Na, M+H-H2O	C21H44NO7P	4.85539	0.000573732	3.61367	241.946	292.782	579.801	186.113	248.618	185.366	940.705	602.537	962.869	857.022	1394.72	1510.51
102	1beta-butyl-1alpha,25-dihydroxyvitamin D3 / 1beta-butyl-1alpha,25-dihydroxycholecalciferol	9.05_472.3914n	473.399	9.052	POS	LMST03020496	M+H, M+NH4	C31H52O3	3.31725	0.000527409	5.74099	79.2894	86.6625	72.0146	79.6316	78.9384	81.7244	337.944	420.861	567.469	780.411	307.055	331.949
113	Boeravinone A	1.85_326.0793n	327.087	1.8502	POS	LMPK12060074	M+H-H2O, M+H	C18H14O6	2.51195	0.00115194	0.567713	560.76	306.012	493.643	611.216	543.122	638.842	255.671	284.248	268.87	322.686	341.652	317.211
126	Cucurbitacin I	7.15_537.2835m/z	537.284	7.14752	POS	LMST01010110	M+Na	C30H42O7	10.5856	7.67597e-07	0.0676412	4360.21	3508.31	4265.97	4103.47	2435.18	3075.69	242.832	181.449	184.954	282.367	259.878	319.638
127	Glycogen	0.66_689.2096m/z	689.21	0.664083	POS	HMDB00757	M+Na	C24H42O21	2.22675	0.0223019	0.294519	552.896	152.945	131.427	363.289	142.194	525.896	61.5275	40.5919	109.049	103.588	109.38	126.215
129	Dihydrocycloartomunin	2.61_450.1678n	433.165	2.61048	POS	LMPK12110931	M+H-H2O, M+Na	C26H26O7	1.32667	1.26606e-07	6.90237	16.9965	3.12346	2.49798	6.65952	9.81588	13.3766	49.8096	66.0613	62.9475	51.22	65.714	66.4146
134	PE(14:0/0:0)	5.33_426.2612m/z	426.261	5.33267	POS	LMGP02050003	M+H	C19H40NO7P	1.22302	5.05962e-05	6.2532	0.0330298	8.07576	33.7436	0.424829	10.0996	0.173317	65.1181	35.0411	54.5777	60.7734	54.2623	58.8343
147	Cer(d18:0/16:0)	9.13_522.5243m/z	522.524	9.13453	POS	HMDB11760	M+H-H2O	C34H69NO3	4.11139	0.00156178	3.93962	308.695	59.0854	192.918	226.392	176.314	193.004	401.183	509.955	614.205	769.878	1104.99	1155.6
153	Oxytetracycline	2.74_461.1558m/z	461.156	2.74113	POS	LMPK07000005	M+H	C22H24N2O9	1.38967	2.50551e-05	2.61366	44.957	12.8119	36.777	52.7212	32.2053	42.1426	85.8384	102.756	79.5118	120.659	93.0967	97.3649
155	11-deoxy-16,16-dimethyl-PGE2	5.09_365.2683m/z	365.268	5.09115	POS	LMFA03010062	M+H	C22H36O4	1.5796	0.00672065	0.166384	61.7563	234.543	160.165	92.9653	101.603	48.4989	7.85581	18.6474	17.6362	22.5207	23.1904	26.5405
158	Cer(d18:0/15:0)	9.07_525.5120n	548.501	9.07263	POS	LMSP02010019	M+H, M+Na, M+H-H2O	C33H67NO3	9.69688	0.00221177	2.77806	2095.27	1181.98	2877.59	1102.62	2796.5	1323.92	3986.1	4169.4	5349.89	8920.81	4385.82	4796.39
159	24,25-Dihydroxyvitamin D	7.20_417.3361m/z	417.336	7.20253	POS	HMDB00430	M+H	C27H44O3	4.28796	0.0315036	0.274151	1367.18	428.985	507.72	1685.48	573.44	2534.11	231.742	239.535	362.1	448.812	320.182	343.26
163	TG(18:3(9Z,12Z,15Z)/14:0/22:6(4Z,7Z,10Z,13Z,16Z,19Z))[iso6]	10.38_872.6920n	895.685	10.3759	POS	HMDB10498	M+NH4, M+Na	C57H92O6	1.76521	0.0230652	0.0650931	150.698	64.9662	90.9222	143.028	50.5658	396.205	4.31244	7.62278	20.0573	13.0548	6.67552	6.62561
164	Mundulone	2.17_457.1626m/z	457.163	2.17225	POS	LMPK12050079	M+Na	C26H26O6	1.60162	0.0275007	0.07141	25.0721	243.147	300.044	81.1669	93.3235	35.3527	6.14064	8.74602	11.9619	12.5171	9.66091	6.53796
170	PE(16:0/15:0)	9.09_677.4986n	678.506	9.09327	POS	HMDB08922	M+H, M+Na	C36H72NO8P	10.3918	0.0332558	2.21	5692.56	1940.65	6098.4	3471.42	2964.8	4376.29	6647.46	6730.72	8699.25	18384.5	6741.77	7038.71
174	Phthalic acid	7.48_166.0267n	149.023	7.48455	POS	HMDB02107	M+H-H2O, M+H	C8H6O4	1.65094	0.0261068	0.928077	1571.78	1704.32	1612.3	1603.49	1691.02	1577.03	1564.21	1620.3	1501.24	1340.61	1513.11	1518.49
178	N-(3-(hexadecanoyloxy)-heptadecanoyl)-L-ornithine	7.72_638.5595n	639.567	7.72337	POS	LMFA00000003	M+H, M+Na, M+H-H2O	C38H74N2O5	9.61497	0.0390008	3.42942	2571.05	819.384	2397.83	854.005	2969.16	979.81	4099.75	2990.3	2234.32	14111.4	6337.69	6548.37
181	Cer(d18:0/14:0)	8.81_511.4963n	534.486	8.81323	POS	HMDB11759	M+H, M+Na, M+H-H2O	C32H65NO3	4.30451	0.0286772	4.3942	315.708	152.695	316.44	149.177	419.667	166.808	700.556	858.394	1152.61	2729.71	581.467	658.617
186	PE(18:2(9Z,12Z)/0:0)	5.89_477.2863n	478.294	5.8881	POS	LMGP02050011	M+H, M+Na	C23H44NO7P	3.41084	0.00976041	11.22	29.6858	67.506	69.2481	29.4023	33.9921	25.5345	262.519	181.13	355.661	262.733	861.11	942.092
188	TG(16:0/16:0/18:2(9Z,12Z))[iso3]	8.55_853.7252m/z	853.725	8.5518	POS	HMDB05362	M+Na	C53H98O6	1.34395	0.00487031	0.713321	216.728	272.065	222.562	254.33	223.663	266.92	175.393	186.22	169.001	97.2605	214.346	196.566
190	SM(d18:0/13:0)	9.13_662.5353n	685.525	9.13453	POS	LMSP03010033	M+H, M+Na	C36H75N2O6P	7.07137	0.022376	3.11711	1255.73	671.451	970.581	1051.06	887.301	884.484	1542.99	1629.97	1591.67	2513.92	5184.1	5369.09
194	Artocarpin	2.29_459.1781m/z	459.178	2.28915	POS	LMPK12110898	M+Na	C26H28O6	2.25508	0.0097523	0.0513062	54.7355	353.254	480.827	200.138	171.501	85.3692	7.6677	11.4442	7.76973	21.6339	10.8257	9.708
199	Cer(d18:0/17:0)	9.46_553.5430n	576.532	9.45787	POS	LMSP02010031	M+H, M+Na	C35H71NO3	5.73306	0.00115955	2.09328	973.034	796.375	1179.33	731.184	1839.03	754.831	1850.96	1916.27	1928.23	3070.93	2107.98	2258.43
201	PE(15:0/0:0)	5.75_439.2697n	440.277	5.75018	POS	LMGP02050031	M+H, M+Na, M+H-H2O	C20H42NO7P	3.68105	0.000341431	3.93524	64.0968	123.351	378.381	43.7934	210.504	55.6844	514.399	370.245	571.336	500.647	711.4	778.496
206	PI(18:0/20:3(5Z,8Z,11Z))	10.05_888.5752n	871.572	10.0455	POS	HMDB09813	M+H-H2O, M+Na	C47H85O13P	20.5283	5.26777e-07	0.0583555	16999.3	10828.7	14437.1	10870.3	11374	15866.1	600.115	401.858	1172.28	939.013	705.509	871.577
208	Curcumin	1.89_367.1179m/z	367.118	1.89053	NEG	HMDB02269	M-H	C21H20O6	1.23853	0.00291627	0.00400944	15.9883	71.059	76.1242	114.611	36.5549	33.3235	0.176665	0.380705	0.0589701	0.42695	0.162007	0.18863
210	DG(15:0/18:2(9Z,12Z)/0:0)	9.61_561.4870m/z	561.487	9.60718	POS	HMDB07074	M+H-H2O	C36H66O5	3.32819	0.000653989	2.98066	111.904	287.623	304.513	136.298	218.745	129.928	855.746	754.723	514.865	571.704	412.749	434.25
211	1-(O-alpha-D-glucopyranosyl)-(1,3R,27S,29R)-triacontanetetrol	8.94_649.5235m/z	649.523	8.93708	POS	LMFA13010013	M+H	C36H72O9	4.19845	0.000843275	2.3536	562.433	266.921	573.898	405.186	391.989	399.108	767.209	720.031	949.771	1499.14	1067.95	1114.16
214	PE(18:1(9Z)/0:0)	6.45_479.3020n	480.309	6.44998	POS	LMGP02050004	M+H, M+Na, M+H-H2O	C23H46NO7P	3.09039	0.00299399	5.53646	60.4444	100.16	118.328	54.4721	63.7586	40.3278	283.066	199.661	419.024	222.568	612.691	685.143
222	PG(15:0/0:0)	6.53_469.2582m/z	469.258	6.52813	NEG	LMGP04050034	M-H	C21H43O9P	1.54351	0.000578813	3.57329	17.4936	34.5156	74.0814	10.1556	37.2804	6.76922	109.204	51.0491	115.175	115.745	117.21	135.866
223	PE(16:0/16:0)	9.27_714.5028m/z	714.503	9.2722	POS	HMDB08923	M+Na	C37H74NO8P	3.03481	0.0036968	1.8501	544.028	177.174	492.93	393.198	315.112	434.664	614.728	625.408	649.689	1070.94	687.359	712.77
230	Salicifolioside A	2.42_626.2203n	627.228	2.41982	POS	LMPK12120552	M+H, M+Na	C29H38O15	2.88037	7.59153e-07	5.80509	46.5643	55.618	50.8586	82.6848	22.4391	47.6169	194.987	314.949	298	345.437	309.71	312.008
235	24-ethyl-5alpha-cholest-25-en-3alpha,12alpha,16alpha-triol	9.04_429.3726m/z	429.373	9.03825	POS	LMST01040188	M+H-H2O	C29H50O3	1.82046	0.00025567	0.0976561	81.2209	191.552	163.82	75.4247	118.815	93.2948	8.9398	9.59238	15.404	28.9652	2.87702	4.93692
238	Macrophyllol A (flavone)	2.24_459.1401m/z	459.14	2.24102	POS	LMPK12140654	M+Na	C25H24O7	2.08265	0.000443501	1.44206	275.385	267.079	361.541	382.505	331.142	324.365	419.809	487.96	427.814	557.964	453.537	453.418
240	Monoisobutyl phthalic acid	4.88_205.0860m/z	205.086	4.87992	POS	HMDB02056	M+H-H2O	C12H14O4	1.13494	0.0165952	0.932401	762.392	830.743	778.741	779.355	823.989	772.377	750.654	767.631	719.438	673.794	760.033	755.115
252	Cer(d18:0/h17:0)	9.10_569.5378n	592.527	9.10013	POS	LMSP02020019	M+H, M+Na, M+H-H2O	C35H71NO4	10.2077	0.000173412	2.43885	3494.5	1391.2	2835.68	1477.51	3287.54	1977.2	6136.05	6788	5172.78	7549.58	4635.48	4992.77
259	Loroxanthin/ 19-Hydroxylutein	6.83_567.4201m/z	567.42	6.82633	POS	LMPR01070156	M+H-H2O	C40H56O3	1.4047	5.61141e-06	0.0687452	52.9365	80.0123	84.2795	49.9125	72.978	47.379	4.48538	2.75265	12.7507	3.68252	0.913065	2.05436
269	(-)-11-hydroxy-9,10-dihydrojasmonic acid 11-beta-D-glucoside	1.80_391.1953m/z	391.195	1.80207	POS	LMFA02020014	M+H	C18H30O9	1.50456	0.00460037	2.27821	68.3667	51.2215	69.8095	52.4275	56.1292	77.9208	99.0659	103.226	110.079	123.652	211.228	209.073
276	3'-Hydroxyechinenone/ 3'-OH-Echinenone	6.67_566.4114n	584.423	6.6681	POS	LMPR01070098	M+H, M+NH4	C40H54O2	3.76831	4.76216e-06	0.0648313	313.179	519.356	564.995	377.137	609.894	388.005	22.3603	22.141	37.4213	52.0026	20.9333	24.8906
282	TG(16:0/14:0/16:0)[iso3]	8.57_778.7048n	801.693	8.57243	POS	HMDB10411	M+NH4, M+Na	C49H94O6	2.33997	0.0186913	0.884601	1970.81	2159.91	2000.73	2011.24	2112.98	2045.57	1843.54	1918.69	1794.74	1440.91	1901.16	1982.65
284	15,16-DiHODE	3.76_335.2187m/z	335.219	3.75598	POS	HMDB10208	M+Na	C18H32O4	2.48759	6.26205e-05	2.02945	190.56	173.232	250.072	202.573	162.889	122.851	352.841	286.966	426.788	337.305	415.905	417.011
295	(+)-Myristinin A	7.41_549.2861m/z	549.286	7.4089	POS	LMPK12020229	M+H	C33H40O7	1.79606	0.0400854	0.329519	51.3437	308.92	360.544	136.898	427.905	89.2559	112.348	74.7535	110.884	41.7878	50.9361	62.3351
298	TG(16:0/14:0/18:1(9Z))[iso6]	8.73_827.7081m/z	827.708	8.73072	POS	HMDB10414	M+Na	C51H96O6	2.27534	0.00863066	0.758446	737.033	1005.39	855.256	831.796	798.288	853.74	668.019	762.446	653.27	398.554	692.84	678.918
301	PC(16:0/16:0)	8.71_756.5512m/z	756.551	8.71008	POS	HMDB00564	M+Na	C40H80NO8P	2.05169	0.0137333	0.2999	290.149	450.297	284.591	186.633	82.3164	196.309	27.1865	22.8972	93.9369	206.254	47.4525	49.2126
304	SM(d18:2/14:0)	9.02_655.5186m/z	655.519	9.02448	POS	LMSP03010034	M+H-H2O	C37H73N2O6P	3.65279	0.0249918	3.24017	324.647	176.882	323.933	254.425	236.822	256.054	437.78	571.461	653.501	1930.28	714.221	788.775
309	(+)-8-Hydroxy-5,5-dimethylpeltogynan	2.25_330.1105n	313.107	2.25477	POS	LMPK12020152	M+H-H2O, M+H, M+NH4, 2M+H, 2M+Na	C18H18O6	6.26727	0.0233839	1.29665	6165.49	3453.3	5000.31	6976.21	5035	6897.31	6192.41	7165.6	6726.74	7996.98	7663.86	7727.92
311	Ibuprofen	2.22_207.1381m/z	207.138	2.22038	POS	HMDB01925	M+H	C13H18O2	1.1352	0.024042	0.133688	119.098	14.4722	34.0912	103.765	8.78277	122.208	8.8999	9.09506	7.77117	7.7109	9.84573	10.4756
317	Aminocaproic acid	1.45_130.0880m/z	130.088	1.45235	NEG	HMDB01901	M-H	C6H13NO2	1.01654	0.00215201	1.45193	104.473	52.782	88.0582	85.8531	83.171	67.6594	124.414	103.265	130.595	99.9047	122.395	119.25
329	Anserine	1.88_498.2750m/z	498.275	1.87772	POS	HMDB00194	2M+NH4	C10H16N4O3	2.28498	0.00109526	32.0235	6.69542	8.70927	5.36631	5.88104	3.97861	2.98916	63.7812	160.495	119.3	147.036	294.396	291.616
335	3alpha,7alpha,12alpha,22-Tetrahydroxy-5beta-cholestan-26-oic acid	4.36_449.3259m/z	449.326	4.3592	POS	LMST04030043	M+H-H2O	C27H46O6	1.29506	1.6504e-05	8.96575	0.153167	8.09938	9.72986	0.502997	19.6516	0.581037	37.6558	58.2153	79.4176	47.0472	60.1759	64.6246
336	1alpha-hydroxy-2beta-(5-hydroxypentoxy)vitamin D3 / 1alpha-hydroxy-2beta-(5-hydroxypentoxy)cholecalciferol	8.88_502.4027n	520.437	8.87518	POS	LMST03020522	M+NH4, M+Na, M+H	C32H54O4	4.90962	0.0123097	0.890525	8432.17	9416.98	8704.77	8833.89	9507.35	8665.3	8221.46	8343.92	7910.6	6655.84	8356	8209.1
341	2-Aminobenzoic acid	0.66_155.0817m/z	155.082	0.6572	POS	HMDB01123	M+NH4	C7H7NO2	2.83131	0.0484715	0.17823	217.678	323.892	440.43	228.82	1289.02	327	34.0596	25.9559	41.842	298.663	51.3625	51.9472
343	Xestoaminol C	3.64_229.2407n	230.248	3.639	POS	LMSP01080033	M+H-H2O, M+H	C14H31NO	8.22988	1.77242e-08	0.18051	2244.24	2511.02	2734.8	2363.03	2566.44	2030.36	628.532	341.8	657.566	385.794	274.246	320.416
345	Inosine	1.58_267.0742m/z	267.074	1.581	NEG	HMDB00195	M-H	C10H12N4O5	3.20519	0.016517	1.43388	1087.12	623.061	1027.28	1197.53	662.355	996.062	1083.2	1305.53	998.63	1468.78	1595.76	1568.41
371	6E,8E,14E-Hexadecatriene-10,12-diynoic acid	2.25_241.1241m/z	241.124	2.25345	NEG	LMFA01030704	M-H	C16H18O2	3.11424	0.0407227	1.2203	2000.22	1367.11	1774.49	2351.15	1945.22	2383.27	2114.3	2380.94	2195.75	2339.99	2720.96	2673.82
373	PI(16:2(9Z,12Z)/22:3(10Z,13Z,16Z))	9.42_884.5443n	885.552	9.41662	POS	HMDB09804	M+H, M+Na	C47H81O13P	7.25091	0.00255364	0.142169	3785.93	468.282	1895.92	2768.23	1634.08	3035.17	226.597	213.993	411.39	677.664	199.123	202.966
378	PC(14:1(9Z)/22:2(13Z,16Z))	8.96_784.5846m/z	784.585	8.9577	POS	HMDB07921	M+H	C44H82NO8P	1.42085	0.0104467	0.698406	278.979	299.503	315.953	253.149	226.516	294.848	183.576	119.362	276.653	241.946	163.819	180.248
379	24-hydroxy-10Z-tetracosenoic acid	8.34_381.3376m/z	381.338	8.338	NEG	LMFA01050215	M-H	C24H46O3	3.54234	0.0215207	2.06772	402.589	715.809	835.463	228.062	554.739	341.313	852.188	670.942	1698.15	1520.35	746.086	876.666
381	N-arachidonoyl alanine	7.16_751.5635m/z	751.564	7.16127	POS	LMFA08020153	2M+H	C23H37NO3	1.20265	0.00102085	0.87677	417.367	412.229	385.433	406.89	387.118	400.572	357.441	371.134	360.888	306.48	361.783	354.948
388	20,26-dihydroxyecdysone	3.58_479.3001m/z	479.3	3.58398	POS	LMST01010184	M+H-H2O	C27H44O8	1.49102	5.70155e-06	5.67751	12.8969	9.56049	13.5403	13.6906	25.0995	10.1916	61.8199	75.1968	84.5967	60.4039	97.8434	102.61
401	PC(12:0/0:0)	5.75_438.2628m/z	438.263	5.74825	NEG	LMGP01050009	M-H	C20H42NO7P	3.57281	0.000610209	3.31483	94.3861	172.968	421.461	63.7327	240.55	74.2971	548.13	398.527	586.295	470.538	744.5	790.241
406	PS(18:4(6Z,9Z,12Z,15Z)/20:5(5Z,8Z,11Z,14Z,17Z))	9.09_784.4526m/z	784.453	9.09327	POS	LMGP03010449	M+H-H2O	C44H68NO10P	1.73895	0.00578868	1.9121	174.075	60.9008	178.218	105.719	95.1373	134.104	201.1	200.436	235.59	368.432	214.562	210.426
409	PE(18:3(6Z,9Z,12Z)/15:0)	9.10_722.4753m/z	722.475	9.10013	POS	HMDB09120	M+Na	C38H70NO8P	4.28703	0.0167981	1.89707	1161.69	448.713	1218.73	735.225	634.775	923.93	1326.19	1275.6	1651.43	2772.09	1315.64	1377.83
424	DG(15:0/18:0/0:0)	9.46_565.5196m/z	565.52	9.46475	POS	HMDB07071	M+H-H2O	C36H70O5	1.23454	0.0142479	2.08321	87.1261	52.1262	82.2741	41.5776	34.2496	53.2471	106.307	89.1435	120.978	216.6	96.2902	101.056
426	Sugeonyl acetate	3.52_277.1794m/z	277.179	3.51522	POS	LMPR0103450004	M+H	C17H24O3	2.33093	6.39968e-06	0.142228	169.439	214.412	156.638	161.818	274.223	161.953	25.6452	26.8902	28.7741	25.8479	28.7393	26.0281
427	PC(20:0/14:1(9Z))	9.27_759.5767n	760.584	9.26532	POS	HMDB08263	M+H, M+Na	C42H82NO8P	4.45594	0.0494867	1.60171	1667.59	1925.31	1690.31	1459.42	1609.54	1492.4	1914.73	2051.1	2396.45	4778.13	2280.27	2347.5
433	PC(11:0/0:0)	5.44_424.2471m/z	424.247	5.44083	NEG	LMGP01050007	M-H	C19H40NO7P	1.86301	0.000168877	3.27693	27.2606	62.0036	116.539	21.5274	47.8343	19.0803	208.221	125.582	178.779	157.372	146.718	147.551
437	Alpha-CEHC	4.88_278.1519n	301.141	4.87992	POS	HMDB01518	M+Na, 2M+Na, M+H	C16H22O4	5.69743	0.0181545	0.938507	20973.7	22593.4	21434.7	21156.5	23104.7	20902.3	20906.2	21039.4	20068	19127.9	20553.7	20466
440	PA(18:1(9Z)/0:0)	6.15_454.2926m/z	454.293	6.15428	POS	LMGP10050008	M+NH4	C21H41O7P	1.59376	0.0024127	2.48391	69.6011	45.3176	103.725	31.0498	33.5171	64.9111	139.992	79.0317	139.03	119.236	185.343	202.069
451	2R-aminohexadecanoic acid	3.60_271.2511n	272.258	3.60462	POS	LMFA01100016	M+H-H2O, M+H	C16H33NO2	1.49298	2.13803e-06	0.35448	88.5845	120.726	117.68	88.7361	118.65	87.9223	38.9436	33.7074	38.2015	38.8622	34.8892	35.9888
454	Ambrettolic acid	4.68_288.2533m/z	288.253	4.68052	POS	LMFA01050106	M+NH4	C16H30O3	1.20349	6.29809e-05	0.229789	42.5389	65.6723	77.5142	72.3587	61.0997	41.7951	21.1124	8.543	27.8151	9.05749	8.05245	8.36865
459	12,13-DiHODE	3.75_311.2233m/z	311.223	3.7539	NEG	HMDB10201	M-H	C18H32O4	2.80498	0.00012464	2.45799	189.867	170.255	229.113	204.63	155.112	66.8334	400.436	264.323	424.001	507.901	452.306	447.885
460	Dichotellate A	7.48_436.3423m/z	436.342	7.48455	POS	LMFA03000012	M+NH4	C26H42O4	1.35345	0.00997062	0.892657	657.817	741.909	699.546	675.108	662.046	651.88	621.137	652.868	620.716	521.347	608.887	624.498
470	Kynurenic acid	1.79_189.0427n	190.05	1.78832	POS	HMDB00715	M+H-H2O, M+H	C10H7NO3	1.6523	6.32003e-06	4.16483	29.7413	14.492	18.5441	36.7498	15.1544	40.5812	79.4371	115.455	84.1631	119.946	123.362	124.278
471	zymosterol intermediate 1c	6.52_426.3489n	427.355	6.51675	POS	LMST01010170	M+H-H2O, M+H	C29H46O2	2.25023	0.00051	11.5829	12.7271	13.059	14.4326	10.5247	40.0084	7.56524	164.132	140.825	237.697	337.862	118.003	140.276
474	TG(13:0/17:1(9Z)/17:1(9Z))[iso3]	9.96_788.6890n	811.681	9.96487	POS	LMGL03012729	M+NH4, M+Na	C50H92O6	1.21637	0.00599287	0.863099	357.992	468.216	428.945	427.944	423.532	398.994	363.721	375.285	353.97	329.77	371.394	368.461
477	Resveratrol	2.46_227.0720m/z	227.072	2.4598	NEG	LMPK13090005	M-H	C14H12O3	1.76978	2.00787e-06	0.393542	154.223	133.271	163.96	192.197	141.256	168.448	49.1542	64.5755	57.0318	51.6778	77.333	75.4128
490	D-Glucose	0.61_383.1153m/z	383.115	0.609017	POS	HMDB00122	2M+Na	C6H12O6	1.15468	0.0445908	0.365709	158.374	60.8822	70.6764	152.274	17.1379	165.373	24.7429	2.19056	59.4493	92.6827	25.242	24.1571
492	PE(18:1(11Z)/16:0)	9.33_717.5325n	718.54	9.33408	POS	HMDB09022	M+H, M+Na	C39H76NO8P	9.38733	0.000656456	2.20942	3126.16	2060.84	2619.69	2199.81	2009.51	2478.8	3954.26	3728.73	5370.3	7603.02	5516.7	5852.2
493	PE(15:0/22:2(13Z,16Z))	8.72_740.5613m/z	740.561	8.72383	POS	HMDB08909	M+H-H2O	C42H80NO8P	2.33283	0.0365505	3.38385	229.238	35.2563	59.7434	62.4701	126.889	170.212	316.582	446.16	383.41	867.883	144.123	155.749
496	Adenine	1.56_136.0618m/z	136.062	1.56133	POS	HMDB00034	M+H	C5H5N5	3.53659	0.0244841	0.359678	901.584	1196.71	1207.83	1028.67	39.0211	1287.98	149.423	112.209	94.018	203.927	734.543	742.306
502	Durmillone	2.01_361.1060m/z	361.106	2.01338	POS	LMPK12050111	M+H-H2O	C22H18O6	2.19808	0.0319907	0.039111	66.5374	491.96	570.329	91.4061	133.946	89.6687	7.59167	9.12901	4.90743	12.7214	5.85883	16.2619
516	Phytanic acid	8.01_311.2960m/z	311.296	8.01465	NEG	HMDB00801	M-H	C20H40O2	4.03791	0.00512366	0.192135	416.473	1047.06	1072.96	422.565	1312.3	346.75	97.8946	63.0888	228.323	235.093	130.577	132.322
518	2R-aminoheptanoic acid	0.64_146.1177m/z	146.118	0.636533	POS	LMFA01100013	M+H	C7H15NO2	2.44161	5.89194e-05	2.99061	54.586	54.5873	76.5487	72.9696	214.925	92.0948	290.127	237.613	298.834	242.684	308.209	314.352
519	p-Cymene	2.73_134.1095n	291.195	2.73425	POS	LMPR0102090014	M+H, 2M+Na	C10H14	2.3039	0.00259771	2.17016	237.813	57.7759	107.973	243.188	96.9836	231.032	215.546	365.312	328.853	467.689	371.637	366.361
525	4'-Hydroxy-4-(4-hydroxystyryl)-5,7-dimethoxyflavan	2.65_427.1515m/z	427.151	2.65173	POS	LMPK12020274	M+Na	C25H24O5	1.27211	0.00627097	0.137959	135.834	34.9163	35.8765	86.2433	34.1571	109.793	5.12481	10.5003	16.3641	2.53487	13.6369	12.1025
544	Uridine	0.68_243.0629m/z	243.063	0.684033	NEG	HMDB00296	M-H	C9H12N2O6	1.37604	0.000241986	1.81007	93.7294	60.6496	108.761	83.1271	46.7087	63.1963	141.434	138.228	150.723	153.126	124.018	118.176
548	D-Glucuronic acid	0.62_193.0360m/z	193.036	0.62215	NEG	HMDB00127	M-H	C6H10O7	1.73526	0.0120036	0.316832	293.982	95.1024	139.549	264.436	59.2057	241.497	58.6309	51.0603	72.4235	91.6177	37.2215	35.5873
554	Sphenostylin D	7.34_402.1683n	425.152	7.34013	POS	LMPK12070121	M+H, M+Na	C22H26O7	1.30079	0.0392198	0.913389	893.66	942.983	897.831	906.701	951.843	883.258	858.976	905.592	818.751	687.639	861.707	869.304
556	PG(17:2(9Z,12Z)/22:2(13Z,16Z))	10.73_813.5638m/z	813.564	10.7316	POS	LMGP04010305	M+H	C45H81O10P	3.09338	4.91547e-07	0.112655	294.556	374.581	383.555	341.073	317.802	220.133	29.9257	17.8576	42.1593	58.0218	30.1837	39.4668
564	3-methyl-tetradecanedioic acid	3.83_271.1920m/z	271.192	3.82955	NEG	LMFA01170019	M-H	C15H28O4	1.34257	0.00469175	0.0718379	113.544	26.4699	38.8232	136.207	35.6974	94.8876	4.99923	2.34582	3.30811	11.2148	5.13241	5.01275
579	Luteolin 7-(6''-p-benzoyglucoside)	0.68_570.1595m/z	570.16	0.684717	POS	LMPK12110715	M+NH4	C28H24O12	1.28904	0.00268056	1.67797	94.3804	54.1433	112.358	73.6909	107.065	81.7638	191.413	128.65	124.157	113.539	161.597	158.895
581	TG(16:0/16:0/16:0)[iso]	10.70_806.7355n	829.714	10.704	POS	HMDB05356	M+NH4, M+Na	C51H98O6	2.61396	0.006491	0.918579	3074.85	3394.04	3237.96	3216.04	3300.15	3152.81	2997.47	3127.43	2919.35	2689.49	3021.92	3042.57
582	ponasterone A	4.06_464.3129n	447.31	4.06345	POS	LMST01010195	M+H-H2O, M+H	C27H44O6	1.20683	1.25768e-06	18.7983	1.54131	1.74521	3.40947	2.50569	3.34123	1.97422	29.0269	45.0851	59.3011	40.2978	48.4	50.7857
588	GlcCer(d18:0/16:0)	8.94_724.5692m/z	724.569	8.93708	POS	LMSP0501AA04	M+Na	C40H79NO8	1.93376	0.00981861	3.29516	91.3041	38.4227	74.7591	67.4161	62.54	70.5763	129.675	242.96	351.336	372.824	116.33	121.476
596	Tetranor-PGF1alpha	3.21_299.1870m/z	299.187	3.21268	NEG	LMFA03010213	M-H	C16H28O5	2.88007	0.0307518	0.424992	554.019	472.098	589.499	557.028	1381.81	385.371	210.597	209.216	258.029	344.902	328.55	323.1
629	10Z-Pentacosene	6.64_368.4249m/z	368.425	6.6406	POS	LMFA11000068	M+NH4	C25H50	1.54262	0.0115284	0.928169	1290.09	1368.97	1305.73	1340.63	1395.44	1258.06	1232.52	1292.17	1218.93	1130.14	1253.54	1259.93
634	Alpha-dimorphecolic	4.57_296.2352n	279.232	4.57042	POS	HMDB04670	M+H-H2O, M+H	C18H32O3	2.32596	9.00885e-05	1.75318	256.248	224.365	241.403	254.31	216.451	199.866	369.653	459.306	343.737	510.222	366.334	392.306
642	1alpha-hydroxy-2beta-(4-hydroxybutoxy)vitamin D3 / 1alpha-hydroxy-2beta-(4-hydroxybutoxy)cholecalciferol	10.59_994.8075m/z	994.808	10.5871	POS	LMST03020500	2M+NH4	C31H52O4	1.15687	0.00272584	3.55247	15.2028	6.02217	19.2361	13.4707	32.7476	26.229	34.366	39.5862	99.6056	99.6714	61.3252	66.5501
643	Tetrahydrofolic acid	3.16_428.1664m/z	428.166	3.15877	POS	HMDB01846	M+H-H2O	C19H23N7O6	1.14207	0.00189638	0.014534	82.0347	59.3452	61.7547	10.2585	49.5271	19.6389	0.717323	0.686927	0.618455	0.220108	1.34058	0.523312
655	TG(13:0/20:5(5Z,8Z,11Z,14Z,17Z)/20:5(5Z,8Z,11Z,14Z,17Z))[iso3]	9.85_839.6570m/z	839.657	9.84795	POS	LMGL03012744	M+H-H2O	C56H88O6	1.73476	0.00789292	0.923544	1453.33	1597.34	1527.16	1513.94	1583.85	1514.44	1427.87	1491.65	1397.72	1289.69	1425.18	1455.32
658	Ginkgolide B	11.43_424.1359n	425.152	11.432	POS	LMPR0104540002	M+H-H2O, M+H	C20H24O10	1.46019	0.00558043	0.910511	877.609	953.655	905.764	893.151	917.49	869.302	834.871	872.275	808.531	735.262	833.857	847.417
659	LysoPC(15:0)	7.04_481.3156n	482.323	7.04437	POS	HMDB10381	M+H, M+Na	C23H48NO7P	1.55827	0.0154838	1.797	195.175	96.1121	160.772	82.9139	104.799	114.698	191.318	149.113	238.98	360.42	198.34	217.611
660	Docosanediol-1,14-disulfate	1.74_525.2515m/z	525.252	1.74018	POS	LMFA00000016	M+Na	C22H46O8S2	1.48426	0.0392424	1.23419	383.358	444.504	422.817	379.059	433.333	414.865	444.623	464.469	455.141	427.862	631.364	634.785
668	PI(12:0/14:1(9Z))	7.93_707.4139m/z	707.414	7.92978	POS	LMGP06010014	M+H-H2O	C35H65O13P	1.94104	0.0402603	2.22847	138.376	120.296	128.222	121.093	160.877	131.205	192.281	153.628	206.691	201.842	493.844	534.642
677	Isocordoin	1.69_291.1383m/z	291.138	1.68517	POS	LMPK12120007	M+H-H2O	C20H20O3	1.42437	0.00185555	1.68219	111.745	72.9531	87.205	113.135	80.854	151.366	135.644	160.503	146.96	205.691	193.099	196.447
680	Quinic acid	0.66_191.0568m/z	191.057	0.6634	NEG	HMDB03072	M-H	C7H12O6	1.15567	0.00293455	0.191457	107.963	55.4329	33.7055	63.6863	24.2766	77.661	9.6372	7.46258	10.4975	8.3473	16.4016	17.1
682	hexadecanedioic acid mono-L-carnitine ester	7.33_430.3175m/z	430.318	7.33327	POS	LMFA07070007	M+H	C23H43NO6	1.16599	0.000884557	0.436093	60.2273	111.671	106.882	58.3029	94.6154	69.3901	31.348	31.2314	38.8361	48.552	34.6055	33.9484
698	3alpha,7beta,12alpha-Trihydroxy-6-oxo-5alpha-cholan-24-oic Acid	6.66_867.5238m/z	867.524	6.66123	POS	LMST04010262	2M+Na	C24H38O6	1.18356	0.00154241	18.2124	2.48426	3.04786	7.87529	1.79303	1.87026	1.17647	92.2436	72.6939	70.9036	56.2324	22.7218	17.5287
702	Chenodeoxycholic acid	7.53_393.2971m/z	393.297	7.53072	POS	HMDB00518	M+H	C24H40O4	1.96605	0.022256	0.925057	2095.16	2352.38	2212.47	2100.47	2313.37	2163.24	2081.35	2126.98	2066.79	1834.02	2059.57	2076.38
704	PE(20:4(5Z,8Z,11Z,14Z)/16:0)	9.34_762.5027m/z	762.503	9.34097	POS	HMDB09385	M+Na	C41H74NO8P	4.13764	0.000303357	2.57106	496.844	238.649	386.825	343.725	243.916	378.025	633.781	596.843	947.008	1152.3	975.779	1062.61
707	Alpha-Linolenic acid	6.48_277.2179m/z	277.218	6.47507	NEG	HMDB01388	M-H	C18H30O2	1.50393	0.00112262	0.422425	141.127	200.883	150.605	138.986	79.8488	109.3	49.4515	46.2317	55.0076	83.5286	57.0081	55.4776
717	Oleanolic acid	6.54_439.3586m/z	439.359	6.53737	POS	HMDB02364	M+H-H2O	C30H48O3	1.43962	0.0011801	0.311218	93.1704	140.717	168.022	73.8006	76.6408	94.3742	29.5998	21.298	33.4021	61.4281	27.6529	27.8912
725	Xanthine	0.82_151.0270m/z	151.027	0.82155	NEG	HMDB00292	M-H	C5H4N4O2	2.95532	0.000723403	1.42907	763.267	703.447	852.438	615.514	512.579	606.461	1024.7	963.112	928.233	819.071	1041.56	1016.37
730	N-(hexadecanoyl)-deoxysphing-4-enine-1-sulfonate	6.93_584.4712m/z	584.471	6.92947	POS	LMSP00000002	M+H-H2O	C34H67NO5S	1.68689	0.000716445	0.78347	431.142	453.823	439.565	505.86	444.72	401.654	335.312	355.013	418.466	324.074	333.817	330.484
732	1-Methylhistamine	1.82_273.1808m/z	273.181	1.8227	POS	HMDB00898	2M+Na	C6H11N3	1.333	0.00215645	2.17254	56.6603	29.5906	51.1295	73.0888	39.0609	59.383	64.7439	98.6889	105.758	103.23	147.277	151.43
735	2-methyl-dodecanedioic acid	3.60_243.1607m/z	243.161	3.60263	NEG	LMFA01170010	M-H	C13H24O4	2.44433	0.0042274	0.253875	497.487	198.684	261.215	433.348	97.9159	348.2	118.602	68.7518	40.0665	57.3722	91.6862	89.852
753	(20S,24S)-Thornasterol B	8.32_469.3297m/z	469.33	8.3199	POS	LMST01031075	M+Na	C28H46O4	1.30984	0.00227931	0.885471	507.191	584.153	525.39	511.762	537.928	508.816	472.594	489.279	475.582	426.04	474.964	473.124
774	TG(12:0/12:0/20:0)[iso3]	10.39_750.6742n	773.66	10.3896	POS	LMGL03012645	M+NH4, M+Na	C47H90O6	1.25117	0.0189956	0.924534	826.283	947.079	876.968	864.093	906.417	841.509	817.765	840.502	814.703	737.068	835.244	819.936
779	DG(15:0/18:3(6Z,9Z,12Z)/0:0)	9.56_577.4825m/z	577.483	9.55903	POS	HMDB07075	M+H	C36H64O5	2.75597	0.01586	1.82246	386.211	317.036	465.272	322.762	524.03	340.935	618.504	614.189	622.114	1243.03	564.153	632.178
804	Termitomycesphin A	9.74_761.5873m/z	761.587	9.74473	POS	LMSP01080015	M+NH4	C41H77NO10	1.80633	0.0300722	0.934098	2078.53	2438.33	2338.72	2242.96	2317.02	2198.38	2126.47	2175.64	2140.4	1972.36	2157.09	2144.78
807	TG(15:0/15:0/15:0)	11.03_764.6902n	787.679	11.0321	POS	LMGL03012621	M+NH4, M+Na	C48H92O6	1.38888	0.0160023	0.918589	922.474	1067.94	964.499	982.704	978.683	957.019	893.463	953.065	904.803	813.995	904.492	925.356
819	PA(22:0/12:0)	7.73_339.2601m/z	339.26	7.73023	POS	LMGP10010849	M+2H	C37H73O8P	1.33556	0.0332638	3.36724	49.4155	15.2568	46.7827	14.6407	61.3546	17.9483	85.2208	62.9176	39.892	259.547	121.456	122.594
824	Sorbitol-6-phosphate	1.86_525.1036m/z	525.104	1.86397	POS	HMDB05831	2M+H	C6H15O9P	1.2425	3.50354e-05	0.177677	33.0883	48.6036	67.8181	68.1428	80.7036	57.5401	10.7647	12.115	11.8038	11.2114	11.0708	6.26893
827	N-palmitoyl taurine	7.90_364.2523m/z	364.252	7.90227	POS	LMFA08020080	M+H	C18H37NO4S	1.70952	0.00747403	1.3271	387.044	335.072	350.445	320.294	447.808	300.02	417.763	428.826	585.032	524.964	432.808	451.499
834	Eruberin A	7.92_459.2006m/z	459.201	7.9229	POS	LMPK12020167	M+H	C25H30O8	1.98741	0.0444995	0.905245	1953.25	2081.72	1958.86	2009.82	2091.8	1911.33	1875.69	1940.35	1818.41	1435.78	1890.68	1908.16
848	Ceramide (d18:1/16:0)	9.20_537.5122n	560.504	9.19643	POS	HMDB04949	M+H-H2O, M+Na	C34H67NO3	1.34775	0.0191523	1.482	167.128	164.526	197.925	123.417	206.365	133.983	270.449	178.794	284.442	337.035	194.012	207.402
849	all-trans-retinyl linolate	9.07_564.4777m/z	564.478	9.07263	POS	LMPR01090016	M+NH4	C38H58O2	1.90559	0.0029198	2.89069	69.4814	36.6748	110.946	36.8893	124.543	45.2684	161.219	170.403	219.05	348.807	161.199	164.403
868	1-(O-alpha-D-glucopyranosyl)-(1,3R,29S,31R)-dotriacontanetetrol	9.33_676.5502n	699.543	9.33408	POS	LMFA13010017	M+H, M+Na	C38H76O9	7.65391	0.0113926	2.16253	2315.89	1262.81	1751.77	2252.91	2006.89	1922.29	2374.32	3186.23	2592.76	4366.56	6120.37	6255.98
870	Hesperetin	2.31_301.0727m/z	301.073	2.30845	NEG	HMDB05782	M-H	C16H14O6	1.83643	0.00461773	0.0288115	204.667	48.0713	64.1296	220.918	49.1884	210.607	0.433591	0.86942	1.40487	1.90232	7.84331	10.526
872	CerP(d18:1/16:0)	8.74_635.5113m/z	635.511	8.74447	POS	LMSP02050002	M+NH4	C34H68NO6P	2.34086	0.00341753	8.81551	40.6791	3.77349	31.3588	17.4069	29.7473	35.37	194.602	171.152	241.231	492.179	145.127	151.517
896	1(3)-glyceryl-6-keto-PGF1alpha	7.24_889.5498m/z	889.55	7.24388	POS	LMFA03010187	2M+H	C23H40O8	1.70794	0.0106924	14.0886	7.32914	4.19611	11.3462	2.77945	26.6058	5.38404	80.5963	263.314	233.986	155.856	38.7913	39.5331
907	DG(16:1(9Z)/22:6(4Z,7Z,10Z,13Z,16Z,19Z)/0:0)	8.62_621.4895m/z	621.489	8.62057	POS	HMDB07150	M+H-H2O	C41H66O5	1.36362	0.0209411	12.3677	11.4533	7.68668	5.7043	8.92182	4.57507	5.63337	66.0927	72.9173	76.4164	240.066	43.0679	45.3024
920	DG(20:4(5Z,8Z,11Z,14Z)/22:6(4Z,7Z,10Z,13Z,16Z,19Z)/0:0)	8.81_687.4975m/z	687.497	8.81117	NEG	HMDB07527	M-H	C45H68O5	1.92408	0.0253399	2.53262	152.605	36.309	177.751	47.2967	116.655	122.196	210.675	228.989	328.491	546.326	168.636	170.208
926	TG(16:0/14:0/16:1(9Z))[iso6]	10.46_776.6894n	799.678	10.4584	POS	HMDB10412	M+NH4, M+Na	C49H92O6	1.72381	0.0211208	0.926224	1596.99	1856.87	1749.24	1693.73	1746.76	1687.99	1649.43	1657.94	1601.66	1451.7	1609.77	1598.88
929	2,3-dinor-11b-PGF2alpha	2.78_309.2059m/z	309.206	2.77563	POS	LMFA03010011	M+H-H2O	C18H30O5	1.45168	0.00341781	2.37923	91.704	7.35829	27.8376	95.9805	23.7756	84.3934	82.0983	128.902	118.822	161.239	144.646	151.938
964	Erythromycin E	8.92_747.4417n	770.438	8.91645	POS	LMPK04000011	M+H, M+Na	C37H65NO14	2.75614	0.0242642	2.12821	425.809	131.531	385.529	238.041	213.95	407.63	489.282	597.678	624.342	1209.28	439.034	476.468
967	Campherene-2,13-diol	9.02_499.3765m/z	499.376	9.02448	POS	LMPR0103800001	2M+Na	C15H26O2	1.37487	0.0130271	0.892185	662.657	788.223	726.848	708.483	719.133	677.675	646.67	681.257	650.366	550.587	648.072	644.294
968	6-Hydroxymelatonin	11.30_497.2357m/z	497.236	11.3013	POS	HMDB04081	2M+H	C13H16N2O3	2.53075	0.0152501	0.91987	3209.7	3477.5	3291.22	3318.65	3432.46	3241.07	3119.9	3213.71	3028.35	2680.77	3155.76	3171.87
974	Gibberellin A34	1.65_366.1909m/z	366.191	1.65073	POS	LMPR0104170025	M+NH4	C19H24O6	1.8742	0.00256953	3.36955	59.3916	24.5256	44.2268	44.8174	32.2574	100.028	107.904	110.104	141.366	154.204	256.784	258.182
984	Cer(t18:0/16:0)	8.98_554.5138m/z	554.514	8.9831	NEG	LMSP02030001	M-H	C34H69NO4	1.02536	5.46616e-05	2.3582	35.4979	16.3177	29.9839	15.3888	31.0424	21.5239	68.3615	61.0475	56.6884	69.5878	48.5176	48.9482
995	3a,7a,12a-Trihydroxy-5b-cholestanoic acid	8.34_449.3243m/z	449.324	8.338	NEG	HMDB03873	M-H	C27H46O5	1.29329	0.0184012	1.87143	68.0451	112.154	121.95	44.0878	89.0344	59.8387	131.191	104.947	234.508	211.575	112.438	131.905
1019	Azelaic acid	2.42_187.0983m/z	187.098	2.41847	NEG	HMDB00784	M-H	C9H16O4	7.53028	1.05123e-05	2.53794	1434.25	589.888	758.338	1751.15	777.079	1426.08	2482.63	3062.11	2733	2821.46	3037.47	2960.88
1024	9-hydroxy-hexadecan-1,16-dioic acid	3.22_301.2025m/z	301.202	3.21957	NEG	LMFA01170057	M-H	C16H30O5	2.58694	0.00554787	0.401883	400.082	273.832	456.209	407.405	752.085	306.689	121.119	243.865	120.258	123.432	220.173	214.561
1040	GlcCer(d18:1/24:1(15Z))	8.99_810.6834m/z	810.683	8.98522	POS	LMSP0501AA08	M+H	C48H91NO8	2.73452	0.0058073	47.754	3.08701	13.3837	4.28716	6.34295	6.38902	4.87182	267.698	631.818	452.978	27.4629	215.803	236.163
1042	PE(P-16:0/17:2(9Z,12Z))	8.93_703.5379m/z	703.538	8.9302	POS	LMGP02030017	M+NH4	C38H72NO7P	2.88291	0.000389022	1.80706	264.495	314.511	512.671	248.026	417.386	264.392	493.294	617.894	695.323	664.774	576.843	604.812
1046	PS(12:0/15:1(9Z))	8.63_681.4438m/z	681.444	8.62745	POS	LMGP03010048	M+NH4	C33H62NO10P	1.29893	0.0169374	1.46287	176.068	153.408	165.691	153.897	146.26	179.77	238.146	257.332	223.69	348.849	174.101	184.314
1062	PS(15:1(9Z)/22:6(4Z,7Z,10Z,13Z,16Z,19Z))	8.90_814.4608m/z	814.461	8.90268	POS	LMGP03010191	M+Na	C43H70NO10P	1.29887	0.0432378	3.60385	68.4183	15.7059	28.8074	16.4167	13.3312	46.26	59.7703	82.6913	87.1922	283.737	82.0113	85.5077
1072	PA(16:0/16:0)	9.46_631.4722m/z	631.472	9.45787	POS	HMDB00674	M+H-H2O	C35H69O8P	1.80843	0.0101539	1.81973	187.575	141.511	151.23	159.114	146.75	177.943	255.526	215.973	254.92	493.618	260.985	273.419
1087	Leukotriene F4	10.61_569.2883m/z	569.288	10.6146	POS	HMDB06465	M+H	C28H44N2O8S	3.06377	0.0176069	0.935831	5877.06	6467.5	6111.51	6066.43	6319.82	5989.21	5740.25	6026.06	5710.71	5263.86	5878.09	5849.12
1089	PS(18:1(9Z)/18:3(9Z,12Z,15Z))	6.74_806.4950m/z	806.495	6.73687	POS	HMDB12392	M+Na	C42H74NO10P	1.46266	0.0122264	10.9391	9.55127	10.01	10.8472	8.19162	13.1184	5.61684	138.987	214.397	153.283	65.1214	23.009	32.4019
1101	PC(15:0/20:2(11Z,14Z))	8.90_754.5757m/z	754.576	8.90268	POS	HMDB07946	M+H-H2O	C43H82NO8P	3.22362	0.00773815	3.29823	226.659	118.769	174.015	139.919	247.784	207.294	454.585	770.428	606.531	1151.99	339.221	352.917
1110	Luteolin 3'-methyl ether 7-glucuronosyl-(1->2)-glucuronide	7.99_675.1172m/z	675.117	7.99168	POS	LMPK12110778	M+Na	C28H28O18	1.41882	0.0310448	0.842032	550.341	600.385	541.478	585.321	556.454	592.094	572.307	535.529	446.067	331.117	506.473	493.372
1113	4-Hydroxydebrisoquine	7.63_405.1982m/z	405.198	7.62707	POS	HMDB06468	2M+Na	C10H13N3O	1.23502	0.00882788	2.51788	29.5132	36.8382	74.009	21.157	51.7747	23.5247	65.936	84.2259	95.0097	179.468	80.7961	90.84
1124	PC(15:0/18:0)	8.75_730.5719m/z	730.572	8.75135	POS	HMDB07937	M+H-H2O	C41H82NO8P	1.58224	0.0466888	1.89173	147.429	106.713	144.388	144.624	134.717	180.011	193.837	264.803	423.27	448.787	146.164	146.021
1126	L-Cysteinylglycine disulfide	1.45_296.0393m/z	296.039	1.45235	NEG	HMDB00709	M-H	C8H15N3O5S2	1.65099	0.00454739	1.3661	337.841	179.877	307.214	296.235	276.433	238.422	400.666	351.822	404.302	307.561	387.505	383.117
1131	Protorifamycin I	9.47_657.3385m/z	657.339	9.47163	POS	LMPK05000007	M+NH4	C35H45NO10	2.74059	0.0182737	0.928644	4234.01	4727.63	4492.16	4419.51	4623.79	4388.88	4172.87	4353.34	4151.72	3748.85	4293.38	4247.34
1133	Dihydro-3-hydroxy-3-(1-hydroxyethyl)-4-methylfuran-2(3H)-one	0.68_338.1817m/z	338.182	0.684717	POS	LMFA07040007	2M+NH4	C7H12O4	1.21552	0.00036545	8.44757	5.22999	5.43557	10.8816	5.61204	1.66074	9.33701	30.6747	21.3898	71.9828	66.5115	67.3221	64.4528
1137	DL-Homocystine	1.99_268.0529n	269.062	1.98785	POS	HMDB00575	M+H-H2O, M+H	C8H16N2O4S2	1.83704	0.0255868	0.228616	364.93	51.3868	100.785	299.85	59.6024	313.703	52.1617	24.9251	54.8999	42.1751	50.0692	47.8811
1139	PC(10:0/10:0)	6.28_583.4066m/z	583.407	6.28495	POS	LMGP01010380	M+NH4	C28H56NO8P	1.31388	6.61854e-07	0.406056	82.0385	99.9477	102.727	77.9193	76.0728	84.9539	37.3144	32.2685	37.5648	34.5086	34.3357	36.6427
1156	11,12-dihydroxy arachidic acid	6.98_343.2859m/z	343.286	6.98213	NEG	LMFA01050095	M-H	C20H40O4	1.11779	0.00193333	8.92624	1.55068	9.81663	12.8136	3.23215	4.39417	2.44434	29.9821	42.8348	76.4416	91.1246	32.2225	33.1322
1158	DG(15:0/18:1(11Z)/0:0)	8.56_580.5084n	603.486	8.55868	POS	HMDB07072	M+H, M+Na	C36H68O5	2.06343	0.00207548	1.79976	202.016	215.622	233.985	187.262	178.028	180.589	344.087	467.911	332.007	474.394	263.199	273.622
1163	Isoorientin 2''-O-(E)-ferulate	1.57_623.1415m/z	623.141	1.57413	NEG	LMPK12110505	M-H	C31H28O14	1.05109	0.00440664	2.50766	25.293	26.9427	25.2586	26.2634	8.0251	48.3225	57.172	58.3551	27.8372	88.9711	83.2974	85.8566
1167	Isochamaejasmin	0.66_542.1199n	272.067	0.6572	POS	LMPK12040001	M+2H, M+H-H2O	C30H22O10	1.55978	0.0499196	0.142346	297.474	18.3198	33.0342	224.15	16.1337	258.821	13.2375	2.90375	21.164	47.6198	15.8157	19.9594
1170	1alpha,25-dihydroxy-26,27-dipropylvitamin D3 / 1alpha,25-dihydroxy-26,27-dipropylcholecalciferol	9.05_518.4578m/z	518.458	9.052	POS	LMST03020531	M+NH4	C33H56O3	1.26523	5.18854e-05	10.0611	5.78248	5.26493	3.57725	5.52749	7.79093	6.3159	48.6136	63.3815	69.2265	85.9698	38.5513	38.9398
1203	Cucurbitacin P	9.59_503.3383m/z	503.338	9.58655	POS	LMST01010114	M+H-H2O	C30H48O7	2.63548	0.00869167	0.920002	3315.84	3597.75	3400.1	3379.86	3534.65	3335.08	3179.17	3277.96	3139.74	2817.41	3256.93	3247.05
1226	PS(18:4(6Z,9Z,12Z,15Z)/18:4(6Z,9Z,12Z,15Z))	8.92_775.4428n	776.45	8.92332	POS	LMGP03010441	M+H, M+NH4	C42H66NO10P	1.59682	0.0226751	5.87927	44.0585	1.42859	53.8768	10.6992	8.71151	21.0012	105.705	103.702	129.636	338.604	64.9864	79.1461
1241	Axillarenic acid	7.06_397.3325m/z	397.333	7.05578	NEG	LMFA01050418	M-H	C24H46O4	1.49086	0.000900419	11.4185	1.93063	14.3492	15.5233	0.449801	9.14336	3.05839	63.6157	56.7799	154.008	112.581	55.9133	64.7094
1247	TG(16:0/20:0/20:4(5Z,8Z,11Z,14Z))[iso6]	0.56_893.7978m/z	893.798	0.560883	POS	HMDB05373	M+H-H2O	C59H106O6	1.08979	0.0410789	0.431053	139.795	62.4192	38.3847	183.498	47.5658	124.775	40.5081	51.2381	50.3443	28.3752	44.4004	42.2302
1250	DG(20:5(5Z,8Z,11Z,14Z,17Z)/20:5(5Z,8Z,11Z,14Z,17Z)/0:0)	7.53_661.4808m/z	661.481	7.53072	POS	HMDB07578	M+H	C43H64O5	1.15966	0.00265828	0.830177	266.547	318.22	293.284	294.349	267.392	298.807	247.736	250.984	261.052	195.791	239.078	248.704
1255	Fructose 1,6-bisphosphate	11.45_346.9880m/z	346.988	11.4526	POS	HMDB01058	M+Na	C6H14O11P2	2.32363	0.00694597	0.918257	2436.21	2608.2	2445.1	2492.07	2580.84	2480.92	2355.14	2440.28	2285.17	2057.62	2333.15	2342.3
1260	LysoPC(16:1(9Z))	9.05_511.3522m/z	511.352	9.052	POS	HMDB10383	M+NH4	C24H48NO7P	1.16971	0.00013488	2.71119	21.4223	25.2353	28.359	24.9803	30.9436	25.9951	57.7277	67.8927	90.8957	95.9689	56.5908	56.4069
1271	15,20-dihydroxycholest-4,14-dien-3,16-dione	8.02_451.2828m/z	451.283	8.01718	POS	LMST01010314	M+Na	C27H40O4	1.67882	0.00152571	0.162492	75.1376	139.922	175.348	80.938	189.667	61.683	6.76672	2.08656	36.4768	38.8756	17.2776	15.9491
1298	DG(20:2(11Z,14Z)/22:6(4Z,7Z,10Z,13Z,16Z,19Z)/0:0)	8.96_693.5482m/z	693.548	8.9577	POS	HMDB07440	M+H	C45H72O5	3.67208	0.039001	2.97648	668.051	78.8324	266.287	357.975	147.457	493.29	726.557	1062.01	864.364	2255.24	532.326	547.867
1317	PE(16:1(9Z)/P-18:1(11Z))	9.54_682.5143m/z	682.514	9.5384	POS	HMDB08984	M+H-H2O	C39H74NO7P	1.41696	0.00536193	1.7616	115.517	45.6465	113.875	93.2413	128.77	112.661	234.923	205.527	182.846	103.796	159.779	187.2
1321	CE(18:3(6Z,9Z,12Z))	10.19_645.5613m/z	645.561	10.1947	NEG	HMDB10369	M-H	C45H74O2	2.325	0.00614772	0.0367872	45.6406	426.644	368.935	119.573	212.028	141.519	8.12592	2.51105	13.191	15.3003	4.14327	5.07929
1323	TG(17:1(9Z)/18:4(6Z,9Z,12Z,15Z)/18:4(6Z,9Z,12Z,15Z))[iso3]	10.52_841.6697m/z	841.67	10.5183	POS	LMGL03013010	M+H-H2O	C56H90O6	1.25822	0.00758815	0.842963	324.565	452.728	401.632	398.616	391.464	431.43	339.681	333.409	345.513	312.77	334.121	357.984
1324	1-(8-[3]-ladderane-octanyl)-2-(8-[3]-ladderane-octanyl)-sn-glycerol	7.62_654.5826m/z	654.583	7.62018	POS	LMGL02030031	M+NH4	C43H72O3	1.67987	0.000681805	2.0068	77.6173	55.9477	172.755	72.2172	82.298	83.4047	168.961	154.52	173.555	211.553	187.171	196.42
1337	TG(17:2(9Z,12Z)/20:4(5Z,8Z,11Z,14Z)/22:5(7Z,10Z,13Z,16Z,19Z))[iso6]	10.18_961.7241m/z	961.724	10.1832	POS	LMGL03011754	M+Na	C62H98O6	1.79941	0.0229414	0.923892	1752.24	1981.78	1834.83	1867.35	1849.77	1802.78	1732.87	1805.36	1697.41	1510.41	1743.6	1755.16
1355	3-O-(beta-D-glucopyranosyl-(1->6)-beta-D-glucopyranosyl) ethyl 3-hydroxyoctanoate	1.86_495.2438m/z	495.244	1.85708	POS	LMFA13010044	M+H-H2O	C22H40O13	1.40891	0.0413861	5.59409	13.3803	19.9394	25.4069	16.0485	23.83	14.178	47.2147	35.265	55.3651	50.3974	217.103	225.574
1357	PI(O-20:0/0:0)	1.64_308.1964m/z	308.196	1.64385	POS	LMGP06060001	M+2H	C29H59O11P	1.10352	0.0498709	2.01412	35.5378	35.4022	145.623	65.9005	15.6112	37.9666	175.93	70.3798	79.2512	149.458	101.176	100.631
1361	PC(O-16:0/O-18:1(9Z))	11.53_366.8165m/z	366.816	11.5269	POS	LMGP01040039	M+2H	C42H86NO6P	1.43968	0.0010311	0.877647	565.249	611.185	592.193	586.879	577.687	588.386	523.321	556.267	508.316	451.008	519.01	532.783
1380	PS(O-20:0/17:2(9Z,12Z))	9.05_805.6073m/z	805.607	9.04512	POS	LMGP03020050	M+NH4	C43H82NO9P	5.719	0.00027149	0.242789	1096.54	1822.2	1914.8	883.151	1837.99	1005.74	260.05	374.055	444.444	387.48	295.353	316.998
1385	PS(P-18:0/22:6(4Z,7Z,10Z,13Z,16Z,19Z))	11.64_410.7786m/z	410.779	11.637	POS	LMGP03030089	M+2H	C46H78NO9P	1.13235	0.000818974	0.877126	338.956	375.641	356.569	358.006	349.984	361.945	319.515	333.193	311.599	277.156	313.237	323.316
1390	9-deoxy-9-methylene-PGE2	8.12_718.5250m/z	718.525	8.12033	POS	LMFA03010058	2M+NH4	C21H34O4	1.30738	0.0423613	0.919313	959.19	1037.1	1006.64	899.81	1026.64	920.972	842.158	916.972	931.863	989.697	856.788	840.824
1397	35-aminobacteriohopane-30,31,32,33,34-pentol	9.24_595.5035m/z	595.504	9.24457	POS	LMPR04000009	M+NH4	C35H63NO5	1.25755	0.0393353	3.01707	22.8608	57.4347	54.7287	19.7006	36.0229	40.5575	105.928	65.5892	222.491	206.025	48.2777	49.5533
1401	Decanoylcarnitine	8.64_631.4925m/z	631.492	8.6412	POS	HMDB00651	2M+H	C17H33NO4	1.37634	0.0351866	1.13088	746.769	761.472	741.563	722.925	742.666	748.924	815.222	971.359	866.88	923.141	728.851	743.174
1405	PS(15:0/22:0)	8.74_806.5891m/z	806.589	8.73758	POS	LMGP03010156	M+H	C43H84NO10P	2.35746	0.00598622	0.551285	368.689	638.241	681.746	362.329	472.488	365.968	276.765	257.304	339.689	284.894	204.229	230.036
1436	25-hydroxy-16,17,23,23,24,24-hexadehydrovitamin D3 / 25-hydroxy-16,17,23,23,24,24-hexadehydrocholecalciferol	9.86_806.6098m/z	806.61	9.8617	POS	LMST03020091	2M+NH4	C27H38O2	2.24029	0.00233052	0.556924	310.534	524.955	544.178	346.263	415.153	343.532	211.611	228.857	202.61	329.017	200.83	210.817
1464	DG(16:0/18:2(9Z,12Z)/0:0)	9.03_575.5036m/z	575.504	9.03137	POS	HMDB07103	M+H-H2O	C37H68O5	3.42943	0.0491697	2.69642	550.19	214.133	317.432	341.075	220.636	389.123	509.665	529.448	715.92	2146.38	771.472	807.819
1492	PI(O-18:0/20:3(8Z,11Z,14Z))	7.48_897.5820m/z	897.582	7.47767	POS	LMGP06020037	M+Na	C47H87O12P	1.76844	0.0102826	1.66169	181.67	215.584	208.163	190.994	216.301	188.935	284.926	369.995	380.964	494.209	228.39	238.277
1501	4-Oxomytiloxanthin	8.27_630.4135m/z	630.413	8.27175	POS	LMPR01070066	M+NH4	C40H52O5	1.44075	0.023216	2.1858	83.0698	51.2872	91.4624	74.7672	94.1554	75.7509	134.547	143.88	170.324	338.029	121.682	119.94
1502	MG(20:0/0:0/0:0)[rac]	9.20_795.6695m/z	795.669	9.2033	POS	LMGL01010007	2M+Na	C23H46O4	3.67134	0.0375103	4.95474	161.407	189.007	183.536	154.29	188.744	155.799	768.437	2147.96	1001.21	146.808	517.447	535.309
13967	DL-13-hydroxy stearic acid	5.74_299.2594m/z	299.259	5.74137	NEG	LMFA02000131	M-H	C18H36O3	1.48226	0.0197228	2.73681	63.731	59.1208	70.288	46.2765	51.5319	45.4493	94.309	134.553	216.47	296.527	86.1319	92.6661
13968	8Z-decen-4,6-diynoic acid	5.71_297.2441m/z	297.244	5.71387	NEG	LMFA01050421	M-H	C18H34O3	2.77382	0.0249854	3.51243	89.7569	216.041	230.91	69.9751	159.929	65.8612	360.662	267.335	733.027	1017.28	259.225	286.476
13974	Gentisic acid	2.02_153.0200m/z	153.02	2.01918	NEG	HMDB00152	M-H	C7H6O4	1.41809	0.0442092	0.0444647	197.188	5.60355	11.4882	164.651	9.90435	226.072	2.2365	6.66246	4.53705	3.60074	4.8654	5.43948
13990	(1S,2S)-3-oxo-2-pentyl-cyclopentanebutanoic acid	3.83_239.1657m/z	239.166	3.82955	NEG	LMFA02010016	M-H	C14H24O3	2.06695	0.0042942	0.0659514	260.955	68.6616	93.9504	313.72	72.5676	234.206	11.2413	4.52799	6.36678	24.2281	11.1833	11.3099
13994	Undecanedioic acid	3.02_215.1295m/z	215.13	3.01975	NEG	LMFA01170007	M-H	C11H20O4	2.35238	0.000674384	1.72626	242.597	178.613	256.88	287.171	242.416	271.363	420.909	312.895	368.008	412.214	516.564	522.615
14006	2'-Hydroxy-3,7,8,4',5'-pentamethoxyflavone	1.95_387.1090m/z	387.109	1.94555	NEG	LMPK12111611	M-H	C20H20O8	2.25537	0.0283168	0.299985	670.423	127.227	232.68	416.945	93.1797	465.976	69.5475	90.5578	106.538	132.572	100.666	102.017
14013	(S)-3'-Hydroxy-4,4'-dimethoxydalbergione	2.01_299.0931m/z	299.093	2.01232	NEG	LMPK12100075	M-H	C17H16O5	1.17825	0.00103949	0.357501	45.6135	55.676	70.7936	83.493	119.103	76.6667	19.6737	33.0457	27.5815	26.0952	26.5878	28.3726
14015	3-Formyl-4,6-dihydroxy-2-methoxy-5-methylchalcone	2.06_311.0932m/z	311.093	2.06043	NEG	LMPK12120427	M-H	C18H16O5	2.12543	0.0050204	0.0812266	87.342	340.185	334.675	90.9003	181.103	104.649	15.0822	15.8567	12.7347	18.2934	16.6994	13.8387
14016	Sinaticin	2.36_433.0936m/z	433.094	2.36347	NEG	LMPK12110729	M-H	C24H18O8	1.27749	0.0305247	0.439153	74.2504	212.122	199.537	79.8654	193.46	62.7654	36.0541	32.7401	74.1274	55.1934	77.1851	85.6828
14019	O-Desmethylangolensin	2.32_257.0827m/z	257.083	2.31533	NEG	HMDB04629	M-H	C15H14O4	2.14816	4.73107e-06	0.147017	201.202	133.452	156.354	214.355	115.639	176.905	17.1165	23.8535	21.3355	16.884	34.4539	33.0658
14023	L-Phenylalanine	1.67_164.0724m/z	164.072	1.67047	NEG	HMDB00159	M-H	C9H11NO2	1.57922	5.0105e-05	1.77296	104.613	75.5938	104.944	85.5335	129.95	108.431	194.546	164.328	210.985	151.337	180.498	178.153
14024	PE(14:0/14:0)	8.63_634.4455m/z	634.446	8.6255	NEG	HMDB08821	M-H	C33H66NO8P	3.77186	0.0351139	4.4521	340.407	68.0089	301.497	159.315	72.3269	255.867	797.079	845.399	797.639	2200.95	339.459	350.523
14028	Lusianin	1.91_301.1090m/z	301.109	1.91117	NEG	LMPK12120462	M-H	C17H18O5	1.79942	0.000340294	3.05468	48.7746	37.3802	51.8523	76.2471	42.9143	52.6553	150.986	126.496	99.858	238.728	162.027	168.319
14033	Euchrenone b5	2.24_449.1610m/z	449.161	2.2397	NEG	LMPK12050305	M-H	C26H26O7	2.89634	9.85643e-07	3.07138	103.261	80.1124	107.505	171.507	116.348	144.882	333.711	394.551	311.801	448.962	365.565	367.913
14045	Amorphaquinone	1.87_345.0975m/z	345.097	1.86992	NEG	LMPK12080054	M-H	C18H18O7	1.36615	0.0130474	0.696686	264.188	179.627	224.563	349.603	247.442	311.383	149.489	180.352	170.997	215.327	187.347	195.025
14046	PE(15:0/16:0)	9.09_676.4920m/z	676.492	9.09118	NEG	HMDB08890	M-H	C36H72NO8P	5.82277	0.0389574	2.46708	1595.22	283.734	1961.8	781.469	688.703	1194.07	1982.89	1989.99	2636.71	5716.23	1827.88	1894.62
14055	Dihydropinosylvin	2.46_213.0927m/z	213.093	2.4598	NEG	LMPK13090034	M-H	C14H14O2	2.83196	1.48612e-06	0.424978	406.549	373.857	449.738	505.709	393.62	440.734	149.174	185.223	170.721	138.661	227.931	220.571
14060	beta-Hydroxy-2',6'-dimethoxy-3',4'-methylenedioxydihydrochalcone	2.21_329.1036m/z	329.104	2.20533	NEG	LMPK12120589	M-H	C18H18O6	10.8329	2.95955e-05	1.57746	6226.79	4699.38	5802.1	7637.44	6198.64	7097.4	9164.45	10584.7	8914.96	10312.9	10330	10103
14064	2',3'-Dihydroxy-4',6'-dimethoxychalcone	1.86_299.0930m/z	299.093	1.8561	NEG	LMPK12120338	M-H	C17H16O5	1.83637	0.0118759	0.44113	116.011	229.389	264.502	239.038	445.054	190.273	92.4668	118.578	112.723	97.6438	115.51	117.833
14069	PE(16:0/18:1(11Z))	9.33_716.5229m/z	716.523	9.33195	NEG	HMDB08926	M-H	C39H76NO8P	5.60395	0.000100228	3.94595	553.632	218.759	415.199	264.306	213.169	334.83	889.737	917.899	1342.34	1847.84	1398.33	1495.35
14078	Scandinone	2.65_417.1711m/z	417.171	2.65043	NEG	LMPK12050337	M-H	C26H26O5	1.65907	6.11284e-06	0.284782	119.445	148.298	135.509	109.295	111.063	81.4206	29.1212	31.3422	41.1385	25.6361	37.6945	35.8476
14087	Dihydronorwogonin 7-O-glucuronide	1.85_447.0927m/z	447.093	1.84922	NEG	LMPK12140650	M-H	C21H20O11	1.03758	0.00446451	0.249831	84.9331	31.4373	30.5077	69.443	28.7009	80.8455	5.73172	16.0679	11.3211	20.5356	13.2995	14.456
14099	PS(15:0/17:2(9Z,12Z))	8.91_730.4662m/z	730.466	8.91433	NEG	LMGP03010144	M-H	C38H70NO10P	2.79379	0.035838	2.66393	291.282	76.59	395.976	146.877	196.315	222.387	493.586	481.996	571.041	1293.96	345.038	355.892
14100	PC(13:0/0:0)	6.32_452.2784m/z	452.278	6.32382	NEG	LMGP01050001	M-H	C21H44NO7P	4.52091	0.000951469	3.79895	169.34	272.444	534.672	120.518	211.321	124.417	849.699	528.761	829.957	658.479	1253.5	1322.41
14109	Eriotriochin	2.16_465.1919m/z	465.192	2.15668	NEG	LMPK12050186	M-H	C27H30O7	1.68171	0.0151237	2.72502	76.9618	87.3184	98.8776	49.9259	24.1499	44.9631	106.936	130.784	131.173	101.955	289.524	281.122
14114	Demethoxyisogemichalcone C	2.17_501.1552m/z	501.155	2.17043	NEG	LMPK12120122	M-H	C29H26O8	1.39456	0.0177588	0.0381055	18.1848	176.658	180.216	59.1197	76.3377	19.1964	3.31788	5.95847	4.57686	2.82952	1.86677	1.63549
14118	PC(15:1(9Z)/0:0)	6.44_478.2940m/z	478.294	6.4407	NEG	LMGP01050125	M-H	C23H46NO7P	2.77537	0.00471399	5.45029	41.3024	99.1897	111.758	33.0105	60.5742	24.0682	248.189	167.107	330.48	157.831	533.443	579.027
14126	DL-2-hydroxy stearic acid	7.09_299.2597m/z	299.26	7.09015	NEG	LMFA02000120	M-H	C18H36O3	1.30358	0.0168554	2.96423	45.011	37.9461	42.5995	28.263	38.6646	32.0653	75.7595	73.0214	182.804	199.153	58.3163	76.5633
14129	3,5,7-Trihydroxy-6,8-dimethylflavone	1.79_297.0775m/z	297.078	1.79422	NEG	LMPK12111645	M-H	C17H14O5	1.40799	0.00884981	0.362085	57.3175	133.353	173.894	113.029	211.188	74.7093	12.9069	49.1978	55.6947	37.4945	62.4244	58.7302
14130	12a-Hydroxydolineone	2.42_351.0519m/z	351.052	2.41847	NEG	LMPK12060033	M-H	C19H12O7	1.30282	1.02024e-05	3.16282	30.9233	6.68471	13.1439	37.9345	19.1364	34.6088	59.8683	77.7754	71.2489	74.321	83.7813	83.4902
14137	Machaerol C	2.24_347.1143m/z	347.114	2.2397	NEG	LMPK12080043	M-H	C18H20O7	1.73937	0.00299771	0.0745585	177.958	149.29	229.311	63.0893	52.2929	73.0866	4.31974	9.13386	7.55766	8.04634	13.9459	12.5446
14138	9,10-dihydroxy-Octadecanedioic acid	3.31_345.2286m/z	345.229	3.30895	NEG	LMFA01170030	M-H	C18H34O6	1.82438	1.69442e-06	7.53992	34.224	2.85063	11.3552	20.7384	8.79436	14.1	112.775	109.082	103.086	160.115	108.301	100.787
14139	Dillenetin 7-glucoside	1.89_491.1206m/z	491.121	1.89053	NEG	LMPK12110611	M-H	C23H24O12	1.60141	0.00190484	0.0969941	170.381	53.6532	69.783	106.241	50.435	164.185	1.63649	9.86725	6.97714	17.3379	11.9109	11.8905
14143	SM(d18:0/14:0)	9.33_675.5435m/z	675.544	9.32507	NEG	LMSP03010030	M-H	C37H77N2O6P	4.87916	0.0187601	2.63002	716.694	337.352	538.193	691.143	658.066	551.575	751.268	1049.04	752.666	1628.08	2492.11	2513.55
14155	9R,10S-dihydroxy-stearic acid	4.16_315.2545m/z	315.255	4.15767	NEG	LMFA02000007	M-H	C18H36O4	1.38593	0.02409	2.77586	76.2705	13.0974	61.9544	61.7887	55.4947	23.6272	112.717	272.785	62.7537	72.7491	145.949	144.244
14167	7,2'-Dihydroxy-6,8-dimethyl-4',5'-methylenedioxyflavan	2.90_313.1090m/z	313.109	2.90487	NEG	LMPK12020250	M-H	C18H18O5	1.05926	0.0465069	0.108507	98.5255	8.09309	17.5521	82.0396	11.7933	155.475	3.59252	4.91221	7.03263	11.9149	6.58753	6.48523
14168	Pneumatopterin A	2.42_625.2123m/z	625.212	2.41847	NEG	LMPK12020157	M-H	C29H38O15	1.27472	3.00188e-06	7.76372	8.5345	4.41307	5.26069	15.8515	0.956492	8.16567	34.1838	63.255	53.2072	67.7338	59.7474	57.1255
14173	5,2'-Dihydroxy-6,7,8,6'-tetramethoxyflavanone	1.89_375.1092m/z	375.109	1.89053	NEG	LMPK12140676	M-H	C19H20O8	1.27004	0.000839313	0.298467	36.2079	77.6584	84.0936	79.6276	125.833	70.689	19.3512	28.2977	25.7395	23.4819	21.8556	22.7803
14174	Aurentiacin	2.71_297.1141m/z	297.114	2.7123	NEG	LMPK12120224	M-H	C18H18O4	1.23174	0.00684226	0.308826	112.08	90.5695	84.2705	67.4408	21.9822	149.663	11.3447	24.3153	28.3609	29.4174	32.5371	36.469
14195	4'-Hydroxy-4-(4-hydroxystyryl)-7-methoxyflavan	3.83_373.1452m/z	373.145	3.82955	NEG	LMPK12020228	M-H	C24H22O4	1.93201	0.0038789	0.0625133	230.843	56.3689	79.5314	262.421	68.4757	203.895	10.2065	1.44405	5.32591	21.0177	9.60567	8.75814
14205	(+)-12a-Hydroxyerythynone	2.15_439.1396m/z	439.14	2.14982	NEG	LMPK12060050	M-H	C24H24O8	1.02719	0.0172372	0.0243132	92.4071	12.6635	16.1207	70.5525	5.91047	80.2066	0.889908	0.784037	1.18072	1.09194	0.805603	2.00347
14210	PT(18:0/18:1(9Z))	8.96_802.5590m/z	802.559	8.9556	NEG	LMGP00000048	M-H	C43H82NO10P	1.3127	0.00676724	1.3536	185.892	236.236	213.456	162.089	177.82	168.59	215.078	237.632	310.746	303.128	235.764	246.282
14211	PG(P-20:0/0:0)	6.55_523.3405m/z	523.341	6.54887	NEG	LMGP04070001	M-H	C26H53O8P	1.27692	0.0036171	0.256797	64.5945	126.561	137.534	46.4957	64.0171	60.9552	17.104	11.9417	19.5611	44.6536	17.3637	17.8151
14233	SM(d18:0/15:0)	9.45_689.5600m/z	689.56	9.44895	NEG	LMSP03010091	M-H	C38H79N2O6P	1.63809	0.000777478	4.52205	34.1387	6.80308	22.081	32.7822	35.6682	23.3886	57.3419	114.471	88.1566	193.844	122.53	123.949
14252	PS(18:2(9Z,12Z)/15:0)	9.09_744.4808m/z	744.481	9.09118	NEG	LMGP03010344	M-H	C39H72NO10P	3.21241	0.0315663	2.13666	546.292	206.616	660.066	317.108	330.045	421.766	687.457	687.687	876.004	1745.15	642.228	664.449
14282	Puerarin 6''-acetate	2.42_457.1133m/z	457.113	2.41847	NEG	LMPK12050006	M-H	C23H22O10	1.33786	1.96186e-07	7.79446	18.1241	0.0231347	2.30709	13.7566	2.75144	9.12917	50.9895	59.2785	55.5441	56.3196	68.4958	68.6309
14300	PC(15:0/18:1(11Z))	9.71_744.5549m/z	744.555	9.70827	NEG	HMDB07938	M-H	C41H80NO8P	1.09141	0.0142716	3.06522	37.4919	9.46058	28.46	14.261	25.6524	23.6739	34.0029	23.5448	127.238	93.0804	69.7876	78.4111
14337	8-C-Glucopyranosylgenistein 6''-O-apioside	1.82_563.1393m/z	563.139	1.82172	NEG	LMPK12050164	M-H	C26H28O14	1.08624	0.0100064	0.10629	88.6556	37.4743	21.9759	74.6506	6.87308	88.443	1.16304	3.27528	2.22588	23.3066	2.68172	1.15534
14340	PI(15:1(9Z)/22:6(4Z,7Z,10Z,13Z,16Z,19Z))	9.13_865.4878m/z	865.488	9.13245	NEG	LMGP06010159	M-H	C46H75O13P	1.02411	0.0161841	5.7952	16.987	2.06352	12.5327	8.75798	4.5386	6.26533	20.6785	15.1026	24.1163	58.4562	89.3132	88.7295
14369	PS(13:0/22:1(11Z))	9.13_774.5269m/z	774.527	9.13245	NEG	LMGP03010089	M-H	C41H78NO10P	1.71314	2.76112e-05	19.1506	12.0192	1.73852	5.80161	3.65609	3.54438	3.57018	64.362	89.385	110.092	151.918	80.2112	84.8719
14372	PI(12:0/22:4(7Z,10Z,13Z,16Z))	9.33_829.4853m/z	829.485	9.33195	NEG	LMGP06010035	M-H	C43H75O13P	1.2415	0.00588831	4.47149	27.175	4.01279	11.2742	20.0813	19.4073	15.2662	32.966	37.2561	41.3961	104.742	108.362	109.982
14392	PC(16:0/14:0)	9.46_704.5238m/z	704.524	9.45582	NEG	HMDB07965	M-H	C38H76NO8P	1.08619	0.0271225	1.73876	105.349	55.9123	106.995	50.785	42.0641	60.1391	104.066	90.5356	128.664	199.713	102.422	107.043
14394	PC(18:3(6Z,9Z,12Z)/22:6(4Z,7Z,10Z,13Z,16Z,19Z))	9.33_826.5409m/z	826.541	9.32507	NEG	HMDB08189	M-H	C48H78NO8P	1.12236	0.00168833	6.81218	17.7815	0.600932	5.7588	7.14407	7.37219	5.48815	25.8459	30.4202	29.7197	64.4685	71.5839	78.6901

## Sheet: G3 vs G6
Supplementary Table 1
Feature	Metabolites	Compound	m/z	Retention time (min)	Ion mode	Compound ID	Adducts	Formula	VIP value	p value	FC(G6/G3)	G3-1	G3-2	G3-3	G3-4	G3-5	G3-6	G6-1	G6-2	G6-3	G6-4	G6-5	G6-6
2	Thornasterol A	4.83_432.3235n	433.331	4.83178	POS	LMST01010319	M+H-H2O, M+H	C27H44O4	2.93299	0.0111238	0.08047	165.573	161.049	163.938	139.687	270.138	111.241	4.78211	7.36477	25.2758	30.8959	6.03475	7.0522
9	Juniperic acid	3.67_290.2690m/z	290.269	3.66658	POS	LMFA01050051	M+NH4	C16H32O3	8.14701	0.0229013	0.37983	1842.31	1864.6	1947.42	5494.76	1755.11	1835.1	966.57	533.443	667.045	246.628	1437.96	1746.78
10	Hypoxanthine	0.91_136.0386n	137.046	0.91165	POS	HMDB00157	M+H, M+Na, M+H-H2O	C5H4N4O	3.07616	0.000388513	0.828017	1437.35	1575.91	1529.53	1107.91	1341.55	1344.68	1253.03	1013.5	1166.98	1227.53	1116.9	1125.19
11	3,7,12-Trioxo-5beta-cholan-24-oic Acid	3.58_420.2743m/z	420.274	3.58398	POS	LMST04010106	M+NH4	C24H34O5	1.97852	0.0262768	3.30224	14.0962	15.0932	11.9776	16.1609	16.4329	11.1776	32.78	46.2712	60.2115	24.7507	58.6618	57.8113
19	17-methyl-6Z-octadecenoic acid	7.78_295.2648m/z	295.265	7.7759	NEG	LMFA01020001	M-H	C19H36O2	1.11321	0.0348311	0.0721433	27.5248	25.0616	27.8304	95.9014	24.1579	24.3145	1.16851	1.81625	2.66707	9.45816	0.50379	0.603357
23	All-Trans-3,4-Didehydro-Retinoic acid	4.54_298.1931n	299.2	4.54292	POS	LMPR01090020	M+H, M+Na	C20H26O2	5.24087	0.00988127	8.88703	2.54243	2.63608	3.10692	2.03813	6.39838	3.71355	19.4116	25.4865	38.8231	26.343	34.0337	37.5128
38	6alpha-hydroxycholestanol	8.65_403.3584m/z	403.358	8.653	NEG	LMST01010135	M-H	C27H48O2	2.14067	0.0019154	3.75137	20.9151	18.6516	19.8842	23.6338	21.4786	17.4994	74.7643	64.4832	83.3857	141.219	45.08	48.9704
39	15-Keto-13,14-dihydroprostaglandin A2	4.06_335.2189m/z	335.219	4.05657	POS	HMDB01244	M+H	C20H30O4	1.36829	0.00311971	2.44875	99.0979	91.6579	87.7418	78.8984	130.885	92.4889	248.166	160.65	275.653	255.925	239.896	241.874
54	9,10-DHOME	3.82_313.2388m/z	313.239	3.8158	NEG	HMDB04704	M-H	C18H34O4	1.04412	0.00582613	1.8325	140.841	147.009	144.914	68.4222	121.171	87.3678	167.587	294.651	155.346	218.87	236.083	228.031
69	L-Tyrosine	0.97_180.0672m/z	180.067	0.972933	NEG	HMDB00158	M-H	C9H11NO3	1.18014	0.0429024	1.31794	191.857	190.938	172.422	101.273	90.3181	126.332	188.364	166.259	229.298	170.762	200.492	195.573
71	5a-Androst-3-en-17-one	5.78_272.2146n	255.211	5.77768	POS	LMST02020094	M+H-H2O, M+H	C19H28O	1.63633	0.0212578	0.47118	115.786	112.221	110.529	94.6724	118.642	102.9	31.2149	37.111	75.3558	82.6715	38.9423	43.2098
73	Phenylpyruvic acid	0.98_164.0474n	165.055	0.980417	POS	HMDB00205	M+H, M+NH4, M+H-H2O	C9H8O3	1.84256	0.0138859	1.35259	370.813	329.252	331.46	185.853	171.437	251.479	345.923	307.349	427.937	351.6	402.775	383.066
82	5,7-Dihydroxy-3-methoxy-8-methylflavone	2.11_299.0915m/z	299.091	2.10968	POS	LMPK12111643	M+H	C17H14O5	1.01999	1.66585e-07	1.75183	197.563	174.646	173.298	197.696	194.759	185.37	288.045	314.26	304.951	373.869	344.18	342.581
88	Galactosylhydroxylysine	3.21_325.1598m/z	325.16	3.21378	POS	HMDB00600	M+H	C12H24N2O8	1.00974	0.00702207	1.68825	62.9825	63.1809	55.9733	76.4861	80.9238	57.6755	82.3095	79.9567	109.699	143.863	126.697	128.085
91	Euchrenone b3	2.65_462.1679n	445.165	2.65173	POS	LMPK12050325	M+H-H2O, M+H, M+Na, M+NH4	C27H26O7	6.1017	0.000247426	0.202301	599.048	611.667	612.027	595.416	652.712	546.634	94.3292	119.072	166.486	96.2561	126.142	129.541
97	Poriolide	2.35_584.1767m/z	584.177	2.35105	POS	LMPK12140226	M+NH4	C29H26O12	1.15007	1.51448e-05	0.473338	65.7316	65.9549	60.9639	54.5811	59.2735	70.1442	24.6071	6.47275	55.524	9.23609	42.0223	40.4202
98	8,3'-Dihydroxy-5,7,4'-trimethoxy-4-phenylcoumarin	1.85_343.0828m/z	343.083	1.84922	NEG	LMPK12100053	M-H	C18H16O7	7.39685	3.34144e-06	0.36833	1231.49	1284.1	1296.99	1258.45	1285.45	1208.52	428.627	454.103	388.955	414.188	552.176	548.37
100	1alpha,25-dihydroxy-10,19-methano-23-oxavitamin D3 / 1alpha,25-dihydroxy-10,19-methano-23-oxacholecalciferol	5.78_432.3237n	433.331	5.77768	POS	LMST03020285	M+H, M+Na, M+H-H2O	C27H44O4	8.89206	4.85369e-08	0.496887	2267.06	2153.88	2153.25	1860.28	2289.82	1988.83	678.127	791.129	1558.09	1606.48	803.736	879.403
101	PE(16:0/0:0)	6.33_453.2854n	454.293	6.32622	POS	LMGP02050002	M+H, M+Na, M+H-H2O	C21H44NO7P	1.00159	2.60321e-09	1.64128	629.759	611.938	593.312	881.208	485.71	617.255	940.705	602.537	962.869	857.022	1394.72	1510.51
113	Boeravinone A	1.85_326.0793n	327.087	1.8502	POS	LMPK12060074	M+H-H2O, M+H	C18H14O6	2.72414	1.56428e-08	0.678181	445.843	435.621	423.27	436.943	458.676	439.556	255.671	284.248	268.87	322.686	341.652	317.211
123	PE(14:0/16:0)	8.92_663.4811n	664.488	8.91645	POS	HMDB08824	M+H, M+Na	C35H70NO8P	1.34447	0.000198505	2.31778	2473.44	1866.69	1927.44	2559.72	2400.42	2306.46	3906.37	3668.67	4790.8	11804.8	3523.81	3674.83
126	Cucurbitacin I	7.15_537.2835m/z	537.284	7.14752	POS	LMST01010110	M+Na	C30H42O7	10.1174	0.00405738	0.134564	2075.71	2072.17	2014.07	1670.66	1601.75	1498.1	242.832	181.449	184.954	282.367	259.878	319.638
132	Nicotinic acid	0.82_124.0394m/z	124.039	0.81535	POS	HMDB01488	M+H	C6H5NO2	2.61928	3.31741e-14	1.45666	412.79	397.267	403.39	318.714	289.935	449.508	480.832	428.942	449.432	615.778	660.575	673.403
134	PE(14:0/0:0)	5.33_426.2612m/z	426.261	5.33267	POS	LMGP02050003	M+H	C19H40NO7P	1.26217	1.34441e-05	2.15574	21.2932	21.4188	19.8865	36.9808	21.2264	31.6277	65.1181	35.0411	54.5777	60.7734	54.2623	58.8343
137	Thymidine	1.63_241.0836m/z	241.084	1.6292	NEG	HMDB00273	M-H	C10H14N2O5	1.88592	0.000287017	0.660698	308.418	325.856	315.958	288.935	204.825	261.742	135.031	130.826	134.741	192.835	267.516	266.027
147	Cer(d18:0/16:0)	9.13_522.5243m/z	522.524	9.13453	POS	HMDB11760	M+H-H2O	C34H69NO3	1.35887	0.00185228	2.44245	330.483	271.301	281.39	433.118	309.318	239.652	401.183	509.955	614.205	769.878	1104.99	1155.6
153	Oxytetracycline	2.74_461.1558m/z	461.156	2.74113	POS	LMPK07000005	M+H	C22H24N2O9	1.137	0.000508039	0.744243	134.984	134.695	137.479	111.803	152.224	107.092	85.8384	102.756	79.5118	120.659	93.0967	97.3649
154	Dryopterin	2.73_331.0804m/z	331.08	2.73425	POS	LMPK12020079	M+H	C17H14O7	2.94527	1.41694e-06	0.693704	545.667	520.548	500.564	546.522	598.779	560.46	327.822	310.703	449.077	338.398	424.702	419.474
155	11-deoxy-16,16-dimethyl-PGE2	5.09_365.2683m/z	365.268	5.09115	POS	LMFA03010062	M+H	C22H36O4	1.71999	5.94646e-09	0.197374	95.9658	98.1069	97.7458	31.1512	209.32	57.4081	7.85581	18.6474	17.6362	22.5207	23.1904	26.5405
158	Cer(d18:0/15:0)	9.07_525.5120n	548.501	9.07263	POS	LMSP02010019	M+H, M+Na, M+H-H2O	C33H67NO3	9.33118	0.000125942	1.59707	3142.2	2860.06	2927.35	5355.18	2967.3	2539.36	3986.1	4169.4	5349.89	8920.81	4385.82	4796.39
159	24,25-Dihydroxyvitamin D	7.20_417.3361m/z	417.336	7.20253	POS	HMDB00430	M+H	C27H44O3	3.62585	2.27059e-05	0.565842	607.898	546.675	562.285	626.893	587.842	506.875	231.742	239.535	362.1	448.812	320.182	343.26
160	Dimethyl-L-arginine	0.64_203.1493m/z	203.149	0.636533	POS	HMDB01539	M+H	C8H18N4O2	1.15197	4.23254e-06	0.387259	61.3467	57.7344	54.3622	21.043	61.0071	47.945	21.8311	22.7136	19.2475	11.6652	20.2236	21.8281
170	PE(16:0/15:0)	9.09_677.4986n	678.506	9.09327	POS	HMDB08922	M+H, M+Na	C36H72NO8P	1.41552	0.0249101	2.58737	3515.97	2933.62	3046.61	4072.35	4001.41	3394.35	6647.46	6730.72	8699.25	18384.5	6741.77	7038.71
171	L-Proline	1.71_116.0705m/z	116.071	1.7058	POS	HMDB00162	M+H	C5H9NO2	1.15698	0.000414865	1.99725	47.0525	38.6244	40.3808	30.0023	33.2976	46.4305	59.6683	62.7106	53.0412	157.599	69.6264	68.2814
185	Leukotriene B5	8.38_669.4386m/z	669.439	8.38187	POS	HMDB05073	2M+H	C20H30O4	2.62594	1.27502e-07	1.56456	368.423	354.957	337.412	365.457	366.255	369.24	546.327	490.23	496.858	946.192	444.267	458.295
186	PE(18:2(9Z,12Z)/0:0)	5.89_477.2863n	478.294	5.8881	POS	LMGP02050011	M+H, M+Na	C23H44NO7P	2.33491	0.00312207	4.1783	101.255	80.3931	86.5216	217.369	95.4864	104.72	262.519	181.13	355.661	262.733	861.11	942.092
188	TG(16:0/16:0/18:2(9Z,12Z))[iso3]	8.55_853.7252m/z	853.725	8.5518	POS	HMDB05362	M+Na	C53H98O6	1.58811	0.0262074	0.730213	215.002	215.191	247.624	258.83	242.513	243.421	175.393	186.22	169.001	97.2605	214.346	196.566
190	SM(d18:0/13:0)	9.13_662.5353n	685.525	9.13453	POS	LMSP03010033	M+H, M+Na	C36H75N2O6P	1.7164	0.000708564	3.06059	1126.03	906.675	963.793	1088.1	907.998	833.659	1542.99	1629.97	1591.67	2513.92	5184.1	5369.09
196	2,8-Dihydroxy-3,9,10-trimethoxypterocarpan	1.91_346.1063n	369.094	1.91222	POS	LMPK12070070	M+H, M+Na	C18H18O7	1.17287	0.0498082	2.01253	46.9328	46.8207	50.0777	46.0211	58.6309	46.3083	75.7989	87.1365	72.8522	168.2	97.4086	91.8807
199	Cer(d18:0/17:0)	9.46_553.5430n	576.532	9.45787	POS	LMSP02010031	M+H, M+Na	C35H71NO3	6.36605	9.29204e-06	1.53243	1332.12	1240.77	1256.14	2135.52	1487.21	1118.15	1850.96	1916.27	1928.23	3070.93	2107.98	2258.43
201	PE(15:0/0:0)	5.75_439.2697n	440.277	5.75018	POS	LMGP02050031	M+H, M+Na, M+H-H2O	C20H42NO7P	1.19743	6.93722e-08	2.05036	242.858	220.411	214.55	492.114	229.093	281.908	514.399	370.245	571.336	500.647	711.4	778.496
205	Homogentisic acid	2.11_359.0712m/z	359.071	2.10968	POS	HMDB00130	2M+Na	C8H8O4	1.56757	0.0182786	1.44266	104.22	121.033	125.221	134.748	132.576	117.795	150.366	175.428	155.281	216.14	182.553	181.44
206	PI(18:0/20:3(5Z,8Z,11Z))	10.05_888.5752n	871.572	10.0455	POS	HMDB09813	M+H-H2O, M+Na	C47H85O13P	6.85827	0.0413353	0.48308	1838.22	1398.64	1432.04	2019.13	1499.12	1522.12	600.115	401.858	1172.28	939.013	705.509	871.577
210	DG(15:0/18:2(9Z,12Z)/0:0)	9.61_561.4870m/z	561.487	9.60718	POS	HMDB07074	M+H-H2O	C36H66O5	4.20677	8.93669e-05	0.633603	1003.46	973.453	990.013	941.636	964.811	720.102	855.746	754.723	514.865	571.704	412.749	434.25
211	1-(O-alpha-D-glucopyranosyl)-(1,3R,27S,29R)-triacontanetetrol	8.94_649.5235m/z	649.523	8.93708	POS	LMFA13010013	M+H	C36H72O9	1.14961	0.000728394	1.99193	535.49	428.482	464.983	696.869	444.691	501.01	767.209	720.031	949.771	1499.14	1067.95	1114.16
222	PG(15:0/0:0)	6.53_469.2582m/z	469.258	6.52813	NEG	LMGP04050034	M-H	C21H43O9P	1.04679	0.0392163	1.85301	51.3655	53.7733	45.747	98.3035	39.5359	58.951	109.204	51.0491	115.175	115.745	117.21	135.866
223	PE(16:0/16:0)	9.27_714.5028m/z	714.503	9.2722	POS	HMDB08923	M+Na	C37H74NO8P	1.24151	0.00221653	2.09312	350.738	285.167	306.251	428.123	366.146	347.012	614.728	625.408	649.689	1070.94	687.359	712.77
225	3-amino-octanoic acid	0.68_159.1259n	160.133	0.684717	POS	LMFA01100020	M+H-H2O, M+H	C8H17NO2	3.61839	0.00591722	0.41313	604.949	581.59	573.177	387.999	279.274	509.23	157.151	75.3343	55.892	390.019	266.76	267.883
230	Salicifolioside A	2.42_626.2203n	627.228	2.41982	POS	LMPK12120552	M+H, M+Na	C29H38O15	1.65013	0.030801	2.87481	102.852	107.653	102.049	138.924	103.627	62.3597	194.987	314.949	298	345.437	309.71	312.008
233	Ribothymidine	1.59_257.0787m/z	257.079	1.59477	NEG	HMDB00884	M-H	C10H14N2O6	1.35601	2.29303e-05	0.664442	131.624	133.04	133.652	104.293	98.7399	121.987	67.6943	87.9785	72.7796	85.3244	83.0763	83.762
237	Type IV cyanolipid eicosanoyl ester	7.90_374.3421m/z	374.342	7.90227	POS	LMFA01110001	M+H-H2O	C25H45NO2	2.74636	0.000132449	0.182516	182.141	153.386	162.699	184.27	192.934	139.511	21.5463	22.24	48.3214	53.2341	18.1466	21.7548
238	Macrophyllol A (flavone)	2.24_459.1401m/z	459.14	2.24102	POS	LMPK12140654	M+Na	C25H24O7	2.05401	8.0467e-06	1.26247	374.356	359.274	349.573	387.715	387.43	359.921	419.809	487.96	427.814	557.964	453.537	453.418
242	Palmitoylethanolamide	6.63_300.2893m/z	300.289	6.62683	POS	HMDB02100	M+H	C18H37NO2	1.16546	0.000100173	0.576705	80.1323	78.1964	80.0472	83.0066	54.8336	54.1679	46.743	35.5108	36.6253	39.0243	42.9729	47.3282
247	1alpha-hydroxy-26,27-dimethylvitamin D3 / 1alpha-hydroxy-26,27-dimethylcholecalciferol	8.34_429.3726m/z	429.373	8.34053	POS	LMST03020415	M+H	C29H48O2	1.92127	7.14333e-05	0.519099	196.699	165.3	168.701	231.965	217.261	163.804	72.3986	68.8419	130.142	198.691	58.5685	65.0659
252	Cer(d18:0/h17:0)	9.10_569.5378n	592.527	9.10013	POS	LMSP02020019	M+H, M+Na, M+H-H2O	C35H71NO4	9.02446	4.85035e-09	1.39467	4083.9	3856.6	3896.2	6617.36	3859.2	2979.29	6136.05	6788	5172.78	7549.58	4635.48	4992.77
254	2'-Hydroxyfurano[2'',3'':4',3']chalcone	2.13_264.0789n	265.086	2.13032	POS	LMPK12120002	M+H, 2M+H, 2M+Na, M+H-H2O	C17H12O3	1.56867	0.0455152	1.31978	195.426	199.707	192.415	224.996	205.039	178.022	218.937	263.748	219.949	328.826	268.532	277.944
259	Loroxanthin/ 19-Hydroxylutein	6.83_567.4201m/z	567.42	6.82633	POS	LMPR01070156	M+H-H2O	C40H56O3	1.17647	0.000510268	0.137443	36.6849	29.1526	32.4017	38.3697	30.8419	26.3647	4.48538	2.75265	12.7507	3.68252	0.913065	2.05436
266	Alpha-Tocopherol	9.04_413.3779m/z	413.378	9.03825	POS	HMDB01893	M+H-H2O	C29H50O2	1.65621	0.045141	3.02318	55.9075	46.0237	46.3984	87.2633	56.7414	61.7399	184.443	164.464	208.671	349.509	77.8773	85.4657
269	(-)-11-hydroxy-9,10-dihydrojasmonic acid 11-beta-D-glucoside	1.80_391.1953m/z	391.195	1.80207	POS	LMFA02020014	M+H	C18H30O9	1.2591	6.05928e-05	2.13361	64.1542	67.2492	66.4058	77.2683	55.1067	71.1662	99.0659	103.226	110.079	123.652	211.228	209.073
272	Suberic acid	2.13_173.0827m/z	173.083	2.12918	NEG	HMDB00893	M-H	C8H14O4	1.4799	0.00389658	2.61077	58.7697	58.4693	54.9787	63.7529	57.2495	41.8847	134.537	136.119	133.243	136.589	167.666	166.728
276	3'-Hydroxyechinenone/ 3'-OH-Echinenone	6.67_566.4114n	584.423	6.6681	POS	LMPR01070098	M+H, M+NH4	C40H54O2	2.36753	2.19422e-05	0.227179	127.331	127.499	137.602	155.1	128.508	115.184	22.3603	22.141	37.4213	52.0026	20.9333	24.8906
283	PA(17:1(9Z)/22:2(13Z,16Z))	9.33_723.5312m/z	723.531	9.32722	POS	LMGP10010273	M+H-H2O	C42H77O8P	1.12062	3.2378e-05	1.89638	714.454	598.222	613.454	722.247	670.108	682.86	1096.89	1075.62	1086.91	2468.83	907.926	951.874
284	15,16-DiHODE	3.76_335.2187m/z	335.219	3.75598	POS	HMDB10208	M+Na	C18H32O4	1.37423	0.0354232	2.45062	154.455	143.498	135.2	113.917	217.661	148.023	352.841	286.966	426.788	337.305	415.905	417.011
289	Hydroxyphthioceranic acid (C31)	9.12_465.4663m/z	465.466	9.12077	POS	LMFA01020320	M+H-H2O	C31H62O3	1.87791	0.00496474	0.300739	104.991	82.9607	91.7698	146.272	102.588	86.8435	12.1582	15.1893	41.8248	17.5601	41.6934	56.6567
295	(+)-Myristinin A	7.41_549.2861m/z	549.286	7.4089	POS	LMPK12020229	M+H	C33H40O7	5.83059	0.00443015	0.131496	772.92	761.705	731.679	427.791	437.858	313.359	112.348	74.7535	110.884	41.7878	50.9361	62.3351
298	TG(16:0/14:0/18:1(9Z))[iso6]	8.73_827.7081m/z	827.708	8.73072	POS	HMDB10414	M+Na	C51H96O6	2.3007	0.0309576	0.819311	718.484	753.138	813.023	819.15	794.584	805.632	668.019	762.446	653.27	398.554	692.84	678.918
304	SM(d18:2/14:0)	9.02_655.5186m/z	655.519	9.02448	POS	LMSP03010034	M+H-H2O	C37H73N2O6P	1.49293	0.00291918	2.62138	306.922	291.427	315.342	384.941	363.44	281.945	437.78	571.461	653.501	1930.28	714.221	788.775
310	10-hydroxy-8E-Decene-2,4,6-triynoic acid	2.08_176.0474n	177.055	2.08215	POS	LMFA01030714	M+H, 2M+Na	C10H8O3	3.25299	0.034736	5.25815	9.88683	6.92224	7.09882	9.38276	17.1797	25.6077	52.4157	31.2949	80.7614	164.334	37.9174	33.3058
314	Matricin	2.19_289.1431m/z	289.143	2.19288	POS	LMPR0103410003	M+H-H2O	C17H22O5	2.3838	9.35224e-07	4.6257	9.66986	10.086	11.1949	15.9133	11.2652	6.61235	33.1538	43.8312	40.386	74.3031	53.7258	54.0751
322	Cucumerin B	2.21_570.1971m/z	570.197	2.20663	POS	LMPK12110192	M+NH4	C29H28O11	2.11755	8.68244e-05	0.228548	117.325	114.26	115.783	74.1891	253.425	137.589	14.5332	27.3455	68.4361	48.8455	13.5115	13.0396
326	TG(15:0/18:1(9Z)/16:1(9Z))[iso6]	11.02_839.7093m/z	839.709	11.0184	POS	HMDB11706	M+Na	C52H96O6	1.76052	0.0304942	0.81636	366.612	335.014	397.304	385.19	383.66	368.268	296.24	303.951	312.097	262.71	303.137	347.286
329	Anserine	1.88_498.2750m/z	498.275	1.87772	POS	HMDB00194	2M+NH4	C10H16N4O3	2.03048	2.042e-05	3.53753	47.4548	61.3036	57.6401	51.4967	45.4271	41.0211	63.7812	160.495	119.3	147.036	294.396	291.616
336	1alpha-hydroxy-2beta-(5-hydroxypentoxy)vitamin D3 / 1alpha-hydroxy-2beta-(5-hydroxypentoxy)cholecalciferol	8.88_502.4027n	520.437	8.87518	POS	LMST03020522	M+NH4, M+Na, M+H	C32H54O4	6.04236	0.000312489	0.917723	8800.15	8550.34	8506.4	8531.87	8760.3	8824.04	8221.46	8343.92	7910.6	6655.84	8356	8209.1
343	Xestoaminol C	3.64_229.2407n	230.248	3.639	POS	LMSP01080033	M+H-H2O, M+H	C14H31NO	10.5804	0.00109946	0.212681	2033.37	1943.37	2006.56	2292.89	2077.4	1910.58	628.532	341.8	657.566	385.794	274.246	320.416
354	PE(O-16:0/0:0)	6.64_422.3036m/z	422.304	6.6406	POS	LMGP02060002	M+H-H2O	C21H46NO6P	1.18528	2.95717e-08	0.459878	88.7956	109.423	98.6812	75.7362	17.7827	64.876	39.7566	12.3762	50.3247	15.7497	46.0369	45.1361
379	24-hydroxy-10Z-tetracosenoic acid	8.34_381.3376m/z	381.338	8.338	NEG	LMFA01050215	M-H	C24H46O3	7.66451	0.0461257	0.507827	2207.16	1900.39	2002.27	2932.02	1587.69	1903.06	852.188	670.942	1698.15	1520.35	746.086	876.666
384	19-Norandrosterone	3.26_277.2156m/z	277.216	3.25503	POS	HMDB02697	M+H	C18H28O2	1.50624	1.87201e-07	2.66795	23.6188	23.8553	22.0737	15.8276	21.7448	16.1448	43.9235	48.3401	42.46	73.8685	62.3051	57.9676
388	20,26-dihydroxyecdysone	3.58_479.3001m/z	479.3	3.58398	POS	LMST01010184	M+H-H2O	C27H44O8	1.87102	0.02515	3.19755	25.9254	29.0881	22.5597	25.3206	29.3287	18.665	61.8199	75.1968	84.5967	60.4039	97.8434	102.61
401	PC(12:0/0:0)	5.75_438.2628m/z	438.263	5.74825	NEG	LMGP01050009	M-H	C20H42NO7P	1.11938	1.12014e-11	1.89064	279.737	253.263	247.525	523.644	260.764	306.515	548.13	398.527	586.295	470.538	744.5	790.241
406	PS(18:4(6Z,9Z,12Z,15Z)/20:5(5Z,8Z,11Z,14Z,17Z))	9.09_784.4526m/z	784.453	9.09327	POS	LMGP03010449	M+H-H2O	C44H68NO10P	1.18949	4.49106e-05	2.01825	116.693	104.405	102.025	139.503	136.276	109.904	201.1	200.436	235.59	368.432	214.562	210.426
409	PE(18:3(6Z,9Z,12Z)/15:0)	9.10_722.4753m/z	722.475	9.10013	POS	HMDB09120	M+Na	C38H70NO8P	1.26321	2.63749e-07	2.17878	757.79	634.741	649.429	845.323	840.435	732.929	1326.19	1275.6	1651.43	2772.09	1315.64	1377.83
410	podocarpic acid	2.08_292.1908m/z	292.191	2.07527	POS	LMPR0104120002	M+NH4	C17H22O3	1.20929	0.000293678	0.167745	38.3335	36.6781	36.5899	35.7541	31.7894	27.4739	2.26936	5.94578	6.07925	2.45459	8.39567	9.51454
424	DG(15:0/18:0/0:0)	9.46_565.5196m/z	565.52	9.46475	POS	HMDB07071	M+H-H2O	C36H70O5	1.04732	0.0424699	1.8598	69.751	59.0828	56.9683	89.752	61.2717	55.8916	106.307	89.1435	120.978	216.6	96.2902	101.056
426	Sugeonyl acetate	3.52_277.1794m/z	277.179	3.51522	POS	LMPR0103450004	M+H	C17H24O3	2.11154	2.67466e-07	0.235996	117.124	127.243	129.717	64.3133	145.734	102.001	25.6452	26.8902	28.7741	25.8479	28.7393	26.0281
433	PC(11:0/0:0)	5.44_424.2471m/z	424.247	5.44083	NEG	LMGP01050007	M-H	C19H40NO7P	1.14248	0.00182275	1.32718	115.425	113.252	108.476	139.728	94.2416	155.394	208.221	125.582	178.779	157.372	146.718	147.551
440	PA(18:1(9Z)/0:0)	6.15_454.2926m/z	454.293	6.15428	POS	LMGP10050008	M+NH4	C21H41O7P	1.30678	0.00106962	1.54608	97.4295	86.134	83.4173	109.822	72.9179	109.566	139.992	79.0317	139.03	119.236	185.343	202.069
451	2R-aminohexadecanoic acid	3.60_271.2511n	272.258	3.60462	POS	LMFA01100016	M+H-H2O, M+H	C16H33NO2	1.75818	0.00389721	0.384436	91.2562	88.9842	94.1182	118.035	92.1749	89.2408	38.9436	33.7074	38.2015	38.8622	34.8892	35.9888
454	Ambrettolic acid	4.68_288.2533m/z	288.253	4.68052	POS	LMFA01050106	M+NH4	C16H30O3	1.13706	7.83195e-06	0.330716	45.2705	35.3512	42.224	53.1143	37.0859	37.7709	21.1124	8.543	27.8151	9.05749	8.05245	8.36865
459	12,13-DiHODE	3.75_311.2233m/z	311.223	3.7539	NEG	HMDB10201	M-H	C18H32O4	1.65974	1.83907e-07	3.03131	138.027	128.737	125.285	91.284	213.88	126.475	400.436	264.323	424.001	507.901	452.306	447.885
460	Dichotellate A	7.48_436.3423m/z	436.342	7.48455	POS	LMFA03000012	M+NH4	C26H42O4	1.3084	0.000883895	0.92184	632.169	651.496	665.389	665.815	677.991	666.021	621.137	652.868	620.716	521.347	608.887	624.498
470	Kynurenic acid	1.79_189.0427n	190.05	1.78832	POS	HMDB00715	M+H-H2O, M+H	C10H7NO3	1.08662	0.0484406	1.87599	50.2549	53.4286	52.7019	63.9335	79.5274	44.8471	79.4371	115.455	84.1631	119.946	123.362	124.278
471	zymosterol intermediate 1c	6.52_426.3489n	427.355	6.51675	POS	LMST01010170	M+H-H2O, M+H	C29H46O2	3.66249	0.0272369	6.44269	22.7002	28.4718	33.5767	39.2964	32.2918	20.421	164.132	140.825	237.697	337.862	118.003	140.276
472	Clavepictine B	8.63_633.5323m/z	633.532	8.63432	POS	LMSP01080053	2M+Na	C20H35NO	1.61464	0.000132999	1.38497	197.164	194.479	190.377	281.007	228.983	189.796	315.101	294.932	368.091	392.328	198.556	206.25
474	TG(13:0/17:1(9Z)/17:1(9Z))[iso3]	9.96_788.6890n	811.681	9.96487	POS	LMGL03012729	M+NH4, M+Na	C50H92O6	1.26138	1.34126e-07	0.905009	399.895	378.992	390.991	391.957	419.743	408.011	363.721	375.285	353.97	329.77	371.394	368.461
477	Resveratrol	2.46_227.0720m/z	227.072	2.4598	NEG	LMPK13090005	M-H	C14H12O3	1.87996	2.25162e-06	0.485232	129.89	134.669	130.148	132.542	132.736	113.222	49.1542	64.5755	57.0318	51.6778	77.333	75.4128
492	PE(18:1(11Z)/16:0)	9.33_717.5325n	718.54	9.33408	POS	HMDB09022	M+H, M+Na	C39H76NO8P	1.15601	0.000404612	1.99414	2908.73	2315.82	2436.29	3119.38	2651.25	2628.23	3954.26	3728.73	5370.3	7603.02	5516.7	5852.2
493	PE(15:0/22:2(13Z,16Z))	8.72_740.5613m/z	740.561	8.72383	POS	HMDB08909	M+H-H2O	C42H80NO8P	1.69664	0.00594454	3.05449	117.709	70.9076	77.4478	252.33	182.495	56.6542	316.582	446.16	383.41	867.883	144.123	155.749
515	A-12(13)-EpODE	4.05_277.2160m/z	277.216	4.0497	POS	HMDB10200	M+H-H2O	C18H30O3	1.0024	0.0308841	1.67034	61.0018	58.9989	60.9319	50.9849	70.6372	51.0396	99.351	76.1747	102.562	114.954	99.3404	98.2411
516	Phytanic acid	8.01_311.2960m/z	311.296	8.01465	NEG	HMDB00801	M-H	C20H40O2	6.36222	0.0490245	0.216143	756.88	744.667	710.059	649.134	707.722	536.692	97.8946	63.0888	228.323	235.093	130.577	132.322
518	2R-aminoheptanoic acid	0.64_146.1177m/z	146.118	0.636533	POS	LMFA01100013	M+H	C7H15NO2	1.63866	0.0328128	2.80516	100.694	94.9483	97.8167	100.821	92.986	115.842	290.127	237.613	298.834	242.684	308.209	314.352
519	p-Cymene	2.73_134.1095n	291.195	2.73425	POS	LMPR0102090014	M+H, 2M+Na	C10H14	1.28086	0.000249562	2.20278	178.131	172.906	162.899	164.674	156.719	125.002	215.546	365.312	328.853	467.689	371.637	366.361
520	PI(17:2(9Z,12Z)/22:1(11Z))	9.70_903.5980m/z	903.598	9.70347	POS	LMGP06010272	M+H	C48H87O13P	4.11445	0.0063744	0.226276	518.171	354.231	343.924	1276.86	277.446	411.814	83.0512	18.042	129.99	6.71608	213.358	268.955
525	4'-Hydroxy-4-(4-hydroxystyryl)-5,7-dimethoxyflavan	2.65_427.1515m/z	427.151	2.65173	POS	LMPK12020274	M+Na	C25H24O5	1.77797	0.0234753	0.146214	77.2792	73.1699	68.1285	66.3487	67.4204	59.8122	5.12481	10.5003	16.3641	2.53487	13.6369	12.1025
529	9S,10S,11R-trihydroxy-12Z,15Z-octadecadienoic acid	2.56_346.2586m/z	346.259	2.56235	POS	LMFA02000021	M+NH4	C18H32O5	4.51908	0.000607052	7.98972	5.90303	4.5181	5.12563	3.07499	6.2022	2.54534	33.6352	35.3261	30.2945	72.8181	23.8142	22.785
536	Prostaglandin D3	3.77_333.2033m/z	333.203	3.76973	POS	HMDB03034	M+H-H2O	C20H30O5	1.32066	0.0286412	2.25222	27.6276	21.8178	14.9296	16.097	27.7203	19.8301	41.7005	37.1954	49.9117	48.6294	55.8567	55.0408
548	D-Glucuronic acid	0.62_193.0360m/z	193.036	0.62215	NEG	HMDB00127	M-H	C6H10O7	1.9947	0.0184862	3.34966	14.5272	14.6009	14.3596	16.9341	19.7775	23.2561	58.6309	51.0603	72.4235	91.6177	37.2215	35.5873
549	Cyanidin 3-(6''-caffeylglucoside)-5-(6'''-malonylglucoside)	1.61_859.1934n	858.186	1.60852	NEG	LMPK12010163	M-2H, M-H	C39H39O22+	2.90611	0.000505096	0.346609	281.19	302.052	314.828	95.934	252.924	302.194	49.2209	89.2782	52.5718	169.346	90.2455	86.2775
556	PG(17:2(9Z,12Z)/22:2(13Z,16Z))	10.73_813.5638m/z	813.564	10.7316	POS	LMGP04010305	M+H	C45H81O10P	4.75415	0.000144677	0.0858255	351.008	322.453	301.501	653.758	337.639	569.193	29.9257	17.8576	42.1593	58.0218	30.1837	39.4668
557	trans-2-(4-nitrophenyl)-3-phenyloxirane	0.67_241.0741n	259.092	0.670967	POS	LMPK13090027	M+H, M+NH4	C14H11NO3	1.01674	0.00175156	1.74388	78.4924	72.9501	66.3106	112.954	93.676	84.4217	146.443	88.1837	141.043	169.419	172.145	170.06
566	Viscutin 1	2.76_525.1409m/z	525.141	2.76045	NEG	LMPK12020265	M-H	C27H26O11	1.99077	4.11042e-05	0.404557	116.713	123.428	127.534	128.281	177.683	117.826	37.0884	31.066	80.6718	44.5261	61.82	65.0208
579	Luteolin 7-(6''-p-benzoyglucoside)	0.68_570.1595m/z	570.16	0.684717	POS	LMPK12110715	M+NH4	C28H24O12	1.14273	3.8089e-05	1.39972	114.524	123.903	122.72	77.7017	56.7125	131.886	191.413	128.65	124.157	113.539	161.597	158.895
581	TG(16:0/16:0/16:0)[iso]	10.70_806.7355n	829.714	10.704	POS	HMDB05356	M+NH4, M+Na	C51H98O6	2.54105	0.00737117	0.946904	3129.05	3054.35	3069.69	3185.11	3178.35	3179.68	2997.47	3127.43	2919.35	2689.49	3021.92	3042.57
588	GlcCer(d18:0/16:0)	8.94_724.5692m/z	724.569	8.93708	POS	LMSP0501AA04	M+Na	C40H79NO8	1.29403	0.0284762	2.2041	119.782	88.6574	95.2311	119.72	108.393	73.7242	129.675	242.96	351.336	372.824	116.33	121.476
596	Tetranor-PGF1alpha	3.21_299.1870m/z	299.187	3.21268	NEG	LMFA03010213	M-H	C16H28O5	1.00535	0.0215284	1.67229	155.115	153.84	153.098	196.667	199.108	143.428	210.597	209.216	258.029	344.902	328.55	323.1
604	Eugenol	1.87_346.1993m/z	346.199	1.87083	POS	HMDB05809	2M+NH4	C10H12O2	4.33156	0.0341683	7.2358	1.57031	3.32609	4.21324	11.8819	3.29499	7.52783	29.0057	25.2498	28.3012	34.3843	55.6681	57.5934
612	2,3-Dinor-6-keto-prostaglandin F1 a	2.25_365.1933m/z	365.193	2.25477	POS	HMDB02277	M+Na	C18H30O6	2.85002	0.0252572	5.08183	7.88997	8.05814	5.21653	11.7911	9.45088	6.84296	15.4401	39.8766	30.331	48.4472	55.9668	60.2161
623	2-nonene-4,6,8-triynal	2.14_146.0604m/z	146.06	2.14407	POS	LMFA06000050	M+NH4	C9H4O	3.26081	0.0399275	5.26957	11.3239	10.6867	11.1788	7.74079	14.0717	11.7717	55.4453	36.8412	44.9429	141.965	37.2187	35.4543
634	Alpha-dimorphecolic	4.57_296.2352n	279.232	4.57042	POS	HMDB04670	M+H-H2O, M+H	C18H32O3	1.65587	0.042758	1.24425	339.364	361.604	335.045	278.04	348.93	299.292	369.653	459.306	343.737	510.222	366.334	392.306
636	Fragarin	7.25_889.2162m/z	889.216	7.25075	POS	LMPK12010007	2M+Na	C21H21O10+	4.45491	0.0420573	7.42401	21.6271	10.4813	13.0018	16.4339	24.8174	24.4404	67.7652	280.741	261.396	143.907	36.8655	31.9197
642	1alpha-hydroxy-2beta-(4-hydroxybutoxy)vitamin D3 / 1alpha-hydroxy-2beta-(4-hydroxybutoxy)cholecalciferol	10.59_994.8075m/z	994.808	10.5871	POS	LMST03020500	2M+NH4	C31H52O4	1.41826	0.00758584	2.60326	32.7071	17.4788	23.1671	39.0743	22.3577	19.2929	34.366	39.5862	99.6056	99.6714	61.3252	66.5501
654	2alpha-Fluoro-19-nor-22-oxa-1alpha,25-dihydroxyvitamin D3	7.52_424.2995n	447.287	7.51697	POS	LMST03020616	M+H, M+Na	C25H41FO4	1.81012	4.94566e-07	0.951573	1604.77	1616.45	1631	1655.61	1647.61	1653.6	1555.05	1598.16	1585.54	1464.5	1558.37	1572.39
655	TG(13:0/20:5(5Z,8Z,11Z,14Z,17Z)/20:5(5Z,8Z,11Z,14Z,17Z))[iso3]	9.85_839.6570m/z	839.657	9.84795	POS	LMGL03012744	M+H-H2O	C56H88O6	1.56165	0.0051485	0.950945	1461.57	1455.59	1469.18	1522.19	1513.92	1502.81	1427.87	1491.65	1397.72	1289.69	1425.18	1455.32
666	DAT(18:0/23:0(2Me[S],4Me[S]))	10.12_955.7420m/z	955.742	10.1213	POS	LMSL03000013	M+H-H2O	C55H104O13	1.20089	0.000684555	0.896127	328.658	336.432	352.016	375.756	368.323	366.852	310.783	323.418	322.477	289.349	328.232	332.733
671	7-O-Methylisolupalbigenin	6.98_403.1907m/z	403.191	6.98448	POS	LMPK12050200	M+H-H2O	C26H28O5	1.28738	0.000105379	0.17223	43.3501	43.2387	36.5341	33.4512	42.5128	34.1052	5.80797	2.74953	5.05378	15.5821	5.27725	5.69218
677	Isocordoin	1.69_291.1383m/z	291.138	1.68517	POS	LMPK12120007	M+H-H2O	C20H20O3	1.13946	0.0242344	1.96427	90.9575	94.8763	89.1702	95.2135	77.0225	81.3762	135.644	160.503	146.96	205.691	193.099	196.447
694	PC(24:1(15Z)/P-18:1(11Z))	10.55_871.7246m/z	871.725	10.5458	POS	HMDB08819	M+NH4	C50H96NO7P	1.60907	0.00163981	0.895146	622.739	632.486	732.938	733.526	687.35	667.588	622.266	630.088	584.067	538.574	639.508	634.671
698	3alpha,7beta,12alpha-Trihydroxy-6-oxo-5alpha-cholan-24-oic Acid	6.66_867.5238m/z	867.524	6.66123	POS	LMST04010262	2M+Na	C24H38O6	4.1185	0.00179842	6.84327	10.2122	5.39934	4.80864	14.4764	3.75379	9.91178	92.2436	72.6939	70.9036	56.2324	22.7218	17.5287
702	Chenodeoxycholic acid	7.53_393.2971m/z	393.297	7.53072	POS	HMDB00518	M+H	C24H40O4	2.25819	8.55573e-08	0.939561	2119.23	2147.66	2186.81	2173.43	2201.91	2203.74	2081.35	2126.98	2066.79	1834.02	2059.57	2076.38
704	PE(20:4(5Z,8Z,11Z,14Z)/16:0)	9.34_762.5027m/z	762.503	9.34097	POS	HMDB09385	M+Na	C41H74NO8P	1.24206	0.000100236	2.12093	457.28	356.874	365.218	510.648	429.586	411.515	633.781	596.843	947.008	1152.3	975.779	1062.61
705	LysoPC(16:0)	6.26_496.3386m/z	496.339	6.25745	POS	HMDB10382	M+H	C24H50NO7P	1.6933	0.0187939	0.727667	329.895	348.687	326.874	421.392	240.05	309.939	233.693	179.264	220.551	150.296	316.092	338.583
707	Alpha-Linolenic acid	3.82_279.2316m/z	279.232	3.82473	POS	HMDB01388	M+H	C18H30O2	1.13448	0.00452346	1.93605	78.567	71.823	75.4679	46.3969	67.108	52.6223	99.6044	162.019	99.8809	140.283	127.596	129.518
732	1-Methylhistamine	1.82_273.1808m/z	273.181	1.8227	POS	HMDB00898	2M+Na	C6H11N3	1.10716	0.0145574	1.8808	59.8707	64.981	62.2896	66.7603	53.3695	49.5585	64.7439	98.6889	105.758	103.23	147.277	151.43
750	Quetiapine	0.67_789.3234m/z	789.323	0.670967	POS	HMDB05021	2M+Na	C21H25N3O2S	2.55638	2.17338e-09	0.313188	243.436	259.289	255.228	93.7272	86.0348	291.459	43.3426	105.198	73.2531	49.8118	53.0411	60.3162
753	(20S,24S)-Thornasterol B	8.32_469.3297m/z	469.33	8.3199	POS	LMST01031075	M+Na	C28H46O4	1.24537	0.000317974	0.924566	509.358	514.815	494.915	503.179	505.346	513.365	472.594	489.279	475.582	426.04	474.964	473.124
772	TG(17:2(9Z,12Z)/18:3(9Z,12Z,15Z)/18:3(9Z,12Z,15Z))[iso3]	9.11_843.6871m/z	843.687	9.10702	POS	LMGL03010328	M+H-H2O	C56H92O6	2.15769	0.0247645	0.502687	177.663	198.462	221.485	219.635	205.199	153.69	96.7579	140.831	106.943	55.7465	94.9875	95.9612
774	TG(12:0/12:0/20:0)[iso3]	10.39_750.6742n	773.66	10.3896	POS	LMGL03012645	M+NH4, M+Na	C47H90O6	1.49509	0.0260906	0.934769	877.324	844.252	856.021	872.137	871.453	883.542	817.765	840.502	814.703	737.068	835.244	819.936
780	Fructose 6-phosphate	0.63_259.0233m/z	259.023	0.629017	NEG	HMDB00124	M-H	C6H13O9P	1.458	0.00635231	0.380423	73.2165	86.2544	80.973	51.8183	67.535	64.4524	24.998	15.4892	40.5287	20.114	28.132	32.1325
785	Hexacosanoic acid	9.58_395.3898m/z	395.39	9.57762	NEG	HMDB02356	M-H	C26H52O2	4.01536	0.0398053	0.518186	855.31	552.959	593.469	971.383	672.832	666.212	250.254	253.98	732.17	333.335	291.527	373.238
787	8S-hydroxy-2E-Decene-4,6-diynoic acid	1.23_196.0968m/z	196.097	1.22602	POS	LMFA01030710	M+NH4	C10H10O3	6.42858	0.00259237	10.5575	3.47624	2.31952	2.87866	5.17171	1.58416	0.324097	24.685	23.6348	25.5247	38.5779	26.438	27.4658
796	Uridine 5'-monophosphate	0.69_323.0294m/z	323.029	0.6909	NEG	HMDB00288	M-H	C9H13N2O9P	3.00574	1.46791e-07	0.517225	465.351	481.349	465.703	582.99	548.562	541.324	107.304	44.6699	229.726	119.418	548.881	545.783
803	hentriacontanoic acid	9.13_449.4717m/z	449.472	9.12765	POS	LMFA01010031	M+H-H2O	C31H62O2	2.61024	0.000860327	0.234255	156.061	127.473	139.25	208.166	167.157	132.389	9.41525	20.1437	72.4096	15.8842	44.8521	55.2688
807	TG(15:0/15:0/15:0)	11.03_764.6902n	787.679	11.0321	POS	LMGL03012621	M+NH4, M+Na	C48H92O6	1.44296	0.00320981	0.938682	934.235	926.66	965.172	997.224	966.515	957.8	893.463	953.065	904.803	813.995	904.492	925.356
808	1-Methylguanosine	2.40_315.1383m/z	315.138	2.39918	POS	HMDB01563	M+NH4	C11H15N5O5	1.24838	0.00648643	2.12144	109.978	101.467	104.062	81.9718	112.836	82.124	147.905	211.146	188.375	331.872	190.818	186.708
811	PA(17:1(9Z)/0:0)	5.56_440.2770m/z	440.277	5.56452	POS	LMGP10050002	M+NH4	C20H39O7P	1.50355	0.0378642	2.65173	14.5803	11.7949	13.1447	38.0127	14.7533	18.3464	38.3385	28.8539	51.4819	51.0144	58.9846	64.6936
832	Trihydroxycoprostanoic acid	8.58_463.3406m/z	463.341	8.57737	NEG	HMDB02163	M-H	C28H48O5	1.13012	0.00110106	0.465719	58.3621	50.6601	55.9406	75.8407	35.8532	50.1283	27.1201	17.2606	33.3951	28.0766	21.594	24.7435
833	Sphingosine 1-phosphate	2.96_380.2580m/z	380.258	2.9613	POS	HMDB00277	M+H	C18H38NO5P	1.90194	0.000342584	3.29965	91.0379	90.5121	83.9975	74.4415	86.1834	79.3724	241.797	234.07	398.028	133.496	323.951	336.777
849	all-trans-retinyl linolate	9.07_564.4777m/z	564.478	9.07263	POS	LMPR01090016	M+NH4	C38H58O2	1.01135	0.00467824	1.72182	118.457	101.641	102.593	192.677	112.238	83.8992	161.219	170.403	219.05	348.807	161.199	164.403
857	6,7,2',3',4'-Pentamethoxyisoflavone	2.30_373.1280m/z	373.128	2.29603	POS	LMPK12050119	M+H	C20H20O7	1.35417	0.00511366	2.3733	19.8302	21.858	17.5267	12.7619	20.1473	29.4109	38.6825	51.0243	45.7953	62.4757	44.6392	45.8226
866	7-O-Methylsterigmatocystin	1.21_321.0760m/z	321.076	1.2122	POS	LMPK10000003	M+H-H2O	C19H14O6	1.36582	0.0139225	0.263687	94.562	95.0054	79.9485	46.785	16.6011	57.5787	10.4078	11.2916	13.8325	4.17959	33.4138	29.8395
868	1-(O-alpha-D-glucopyranosyl)-(1,3R,29S,31R)-dotriacontanetetrol	9.33_676.5502n	699.543	9.33408	POS	LMFA13010017	M+H, M+Na	C38H76O9	1.5769	2.89156e-09	2.71675	1545.36	1354.63	1370.63	1794.7	1603.04	1495.63	2374.32	3186.23	2592.76	4366.56	6120.37	6255.98
872	CerP(d18:1/16:0)	8.74_635.5113m/z	635.511	8.74447	POS	LMSP02050002	M+NH4	C34H68NO6P	1.65004	0.000269583	2.85545	119.164	68.1043	64.9322	95.1576	71.4652	69.9995	194.602	171.152	241.231	492.179	145.127	151.517
887	Lonchocarpenin	2.59_447.1814m/z	447.181	2.58845	NEG	LMPK12160024	M-H	C27H28O6	2.03527	0.00293637	3.62915	4.59506	4.02065	4.38612	10.2982	26.4531	17.946	32.9147	31.9816	43.9163	41.0794	45.2796	50.5186
891	PG(22:0/22:4(7Z,10Z,13Z,16Z))	9.60_865.6306m/z	865.631	9.6003	POS	LMGP04010724	M+H-H2O	C50H91O10P	1.19593	0.00438918	0.919733	576.234	532.499	569.391	610.83	589.892	589.327	550.591	562.627	543.552	450.902	546.663	535.46
896	1(3)-glyceryl-6-keto-PGF1alpha	7.24_889.5498m/z	889.55	7.24388	POS	LMFA03010187	2M+H	C23H40O8	2.34267	0.00222117	4.55062	29.3521	21.7161	25.5846	23.8087	43.6702	34.3227	80.5963	263.314	233.986	155.856	38.7913	39.5331
920	DG(20:4(5Z,8Z,11Z,14Z)/22:6(4Z,7Z,10Z,13Z,16Z,19Z)/0:0)	8.81_687.4975m/z	687.497	8.81117	NEG	HMDB07527	M-H	C45H68O5	1.30331	0.0244908	2.21997	158.696	116.281	129.443	179.421	69.4242	91.4829	210.675	228.989	328.491	546.326	168.636	170.208
926	TG(16:0/14:0/16:1(9Z))[iso6]	10.46_776.6894n	799.678	10.4584	POS	HMDB10412	M+NH4, M+Na	C49H92O6	2.09091	0.0102985	0.935876	1704.54	1667.43	1671.16	1722.96	1721.41	1737.53	1649.43	1657.94	1601.66	1451.7	1609.77	1598.88
929	2,3-dinor-11b-PGF2alpha	2.78_309.2059m/z	309.206	2.77563	POS	LMFA03010011	M+H-H2O	C18H30O5	1.38895	0.00249595	2.56039	57.7177	57.5126	58.3317	54.0031	47.4716	32.5897	82.0983	128.902	118.822	161.239	144.646	151.938
943	3-hydroxy-tetradecanedioic acid	2.77_273.1714m/z	273.171	2.7742	NEG	LMFA01170094	M-H	C14H26O5	1.14018	0.0353383	1.97222	35.4541	38.9898	37.4526	43.7126	42.4508	28.9372	50.3024	78.7092	64.7929	73.8167	91.1744	88.8928
949	LysoPC(14:0)	2.48_468.3058m/z	468.306	2.48172	POS	HMDB10379	M+H	C22H46NO7P	2.19319	0.00746285	3.78067	31.4757	36.2295	33.1496	21.1735	31.1624	22.9038	60.8009	158.101	117.845	147.038	94.381	87.5904
951	Methylmalonic acid	1.12_117.0200m/z	117.02	1.1154	NEG	HMDB00202	M-H	C4H6O4	1.431	3.44079e-05	0.395548	95.1461	104.893	97.4713	63.8504	36.0773	79.2462	24.5192	25.4053	28.123	13.9405	48.0343	48.5296
957	18-oxo-Resolvin E1	3.30_331.1894m/z	331.189	3.2963	POS	LMFA03070044	M+H-H2O	C20H28O5	2.62626	3.12532e-05	4.66889	8.63622	8.85474	9.73781	4.98637	11.525	5.90111	27.055	31.9077	35.3177	33.8614	51.7675	51.8601
963	(3S,4S)-3-hydroxytetradecane-1,3,4-tricarboxylic acid	2.63_369.1888m/z	369.189	2.63112	POS	LMFA01170075	M+Na	C17H30O7	1.1345	8.37839e-05	1.953	37.078	35.1727	34.1579	37.3418	33.3403	30.9347	44.7866	81.2824	57.1975	106.837	60.67	55.5005
964	Erythromycin E	8.92_747.4417n	770.438	8.91645	POS	LMPK04000011	M+H, M+Na	C37H65NO14	1.32212	0.00413208	2.27289	254.352	242.167	282.661	390.905	279.879	237.789	489.282	597.678	624.342	1209.28	439.034	476.468
971	12,13-dihydroxy-11-methoxy-9-octadecenoic acid	7.84_327.2529m/z	327.253	7.84037	POS	LMFA01080006	M+H-H2O	C19H36O5	1.65046	0.0488059	0.966361	2455.56	2370.31	2348.99	2436.08	2432.16	2427.58	2286.95	2386.3	2408.18	2244.42	2331.94	2326.11
974	Gibberellin A34	1.65_366.1909m/z	366.191	1.65073	POS	LMPR0104170025	M+NH4	C19H24O6	1.68858	7.09854e-05	3.03472	63.3058	50.7234	48.0683	66.7318	41.5091	68.5878	107.904	110.104	141.366	154.204	256.784	258.182
995	3a,7a,12a-Trihydroxy-5b-cholestanoic acid	8.34_449.3243m/z	449.324	8.338	NEG	HMDB03873	M-H	C27H46O5	2.58317	1.31448e-05	0.533137	305.407	269.11	277.193	400.078	224.455	261.705	131.191	104.947	234.508	211.575	112.438	131.905
1019	Azelaic acid	2.42_187.0983m/z	187.098	2.41847	NEG	HMDB00784	M-H	C9H16O4	1.00161	0.00279671	1.65515	1773.3	1813.1	1707.16	1944.83	1751.39	1340.16	2482.63	3062.11	2733	2821.46	3037.47	2960.88
1020	3-oxohexacosanoic acid	8.72_409.3686m/z	409.369	8.72177	NEG	LMFA01060181	M-H	C26H50O3	2.0173	0.00737702	0.532107	222.146	188.01	199.106	317.486	165.252	188.524	99.4712	73.8492	173.709	146.435	88.2346	99.6767
1021	Kurzichalcolactone	0.53_544.2344m/z	544.234	0.533383	POS	LMPK12120207	M+NH4	C32H30O7	1.71846	0.00163653	0.290298	89.9219	99.8352	95.5543	92.1624	45.1422	101.281	23.2139	25.6401	29.1617	6.49074	33.5251	34.0545
1033	9,12,13-TriHOME	3.25_329.2337m/z	329.234	3.25395	NEG	HMDB04708	M-H	C18H34O5	1.191	0.0407898	2.02146	767.963	774.95	781.791	618.9	678.909	574.198	1282.52	1422.04	1104.22	1668.36	1520.33	1486.03
1035	2'-Hydroxyflavone	1.21_221.0602m/z	221.06	1.2122	POS	LMPK12110080	M+H-H2O	C15H10O3	1.19976	1.18548e-05	0.282489	77.7376	71.9155	61.9162	35.4566	16.6561	47.5044	8.85738	10.0288	12.7493	2.04405	27.8897	26.3376
1042	PE(P-16:0/17:2(9Z,12Z))	8.93_703.5379m/z	703.538	8.9302	POS	LMGP02030017	M+NH4	C38H72NO7P	3.31777	0.0315307	1.54919	386.257	364.946	429.905	517.245	346.241	313.378	493.294	617.894	695.323	664.774	576.843	604.812
1046	PS(12:0/15:1(9Z))	8.63_681.4438m/z	681.444	8.62745	POS	LMGP03010048	M+NH4	C33H62NO10P	1.53735	0.000457098	1.40464	164.323	157.233	154.349	171.319	182.75	185.543	238.146	257.332	223.69	348.849	174.101	184.314
1053	Ethyl 3-O-beta-D-glucopyranosyl-butanoate	2.42_611.2519m/z	611.252	2.41982	POS	LMFA13010042	2M+Na	C12H22O8	6.51684	0.00692524	10.8095	3.25474	3.46792	2.13537	7.62077	4.52875	1.04858	19.7526	43.8785	35.4292	52.8166	40.6593	45.879
1062	PS(15:1(9Z)/22:6(4Z,7Z,10Z,13Z,16Z,19Z))	8.90_814.4608m/z	814.461	8.90268	POS	LMGP03010191	M+Na	C43H70NO10P	5.16012	2.39682e-07	8.59339	17.9074	11.0732	7.93069	12.6702	19.3314	10.3236	59.7703	82.6913	87.1922	283.737	82.0113	85.5077
1072	PA(16:0/16:0)	9.46_631.4722m/z	631.472	9.45787	POS	HMDB00674	M+H-H2O	C35H69O8P	1.6895	0.0102014	1.46011	206.347	197.071	208.276	200.305	199.41	190.174	255.526	215.973	254.92	493.618	260.985	273.419
1090	1,2,3-tricaprinoyl-glycerol	9.44_553.4474m/z	553.447	9.4352	NEG	LMGL03012617	M-H	C33H62O6	2.62887	1.13468e-06	4.7943	9.82519	8.29578	9.5	31.5166	14.8358	21.7197	90.2207	83.2754	90.9619	172.245	12.292	9.78668
1101	PC(15:0/20:2(11Z,14Z))	8.90_754.5757m/z	754.576	8.90268	POS	HMDB07946	M+H-H2O	C43H82NO8P	1.34338	6.75068e-05	2.30316	224.999	175.328	204.807	528.4	300.034	162.362	454.585	770.428	606.531	1151.99	339.221	352.917
1119	6,9,12,15,18-Tetracosapentaynoic acid	2.94_366.2422m/z	366.242	2.94067	POS	LMFA01030747	M+NH4	C24H28O2	2.79507	0.0442579	4.80492	8.44965	8.74938	8.00762	8.45947	8.09478	8.29605	24.3475	35.6529	47.7391	20.9727	55.4667	56.3408
1139	PC(10:0/10:0)	6.28_583.4066m/z	583.407	6.28495	POS	LMGP01010380	M+NH4	C28H56NO8P	1.24264	0.00430808	0.543966	61.0582	67.0443	65.9621	67.7063	68.089	61.0371	37.3144	32.2685	37.5648	34.5086	34.3357	36.6427
1156	11,12-dihydroxy arachidic acid	6.98_343.2859m/z	343.286	6.98213	NEG	LMFA01050095	M-H	C20H40O4	4.94876	1.03771e-10	8.42265	6.73961	5.54186	6.65134	5.42865	7.34206	4.59595	29.9821	42.8348	76.4416	91.1246	32.2225	33.1322
1207	16-bromo-9E-hexadecenoic acid	2.01_355.1245m/z	355.125	2.01338	POS	LMFA01090012	M+Na	C16H29BrO2	1.16749	0.000614194	1.54007	60.0243	63.5029	56.9689	56.8361	78.676	72.989	71.644	71.9351	113.518	103.904	114.368	123.714
1214	DGDG(18:4(6Z,9Z,12Z,15Z)/18:4(6Z,9Z,12Z,15Z))	9.35_955.5373m/z	955.537	9.35472	POS	LMGL05010020	M+Na	C51H80O15	1.97415	0.00419675	0.0805509	103.533	56.0951	70.0016	152.615	63.6719	76.6059	4.64425	8.40322	11.6832	4.57472	5.5208	7.26346
1226	PS(18:4(6Z,9Z,12Z,15Z)/18:4(6Z,9Z,12Z,15Z))	8.92_775.4428n	776.45	8.92332	POS	LMGP03010441	M+H, M+NH4	C42H66NO10P	4.07378	0.000416236	6.78019	17.3617	10.0215	10.4913	21.0267	26.3734	35.9283	105.705	103.702	129.636	338.604	64.9864	79.1461
1236	N-[(3a,5b,7a,12a)-3,12-dihydroxy-24-oxo-7-(sulfoxy)cholan-24-yl]-Glycine	7.61_563.3012m/z	563.301	7.61332	POS	LMST05030010	M+NH4	C26H43NO9S	2.93901	0.000218197	0.0604938	153.403	134.785	132.657	170.572	191.025	159.335	9.82061	8.37573	9.27902	11.7083	9.38166	8.40626
1250	DG(20:5(5Z,8Z,11Z,14Z,17Z)/20:5(5Z,8Z,11Z,14Z,17Z)/0:0)	7.53_661.4808m/z	661.481	7.53072	POS	HMDB07578	M+H	C43H64O5	1.24373	0.00179639	0.85779	262.743	281.448	297.675	269.212	296.439	275.115	247.736	250.984	261.052	195.791	239.078	248.704
1271	15,20-dihydroxycholest-4,14-dien-3,16-dione	8.02_451.2828m/z	451.283	8.01718	POS	LMST01010314	M+Na	C27H40O4	2.18507	0.033521	0.177065	118.95	110.506	118.424	111.595	112.442	91.3008	6.76672	2.08656	36.4768	38.8756	17.2776	15.9491
1283	Collettiside I	8.04_610.4329m/z	610.433	8.04468	POS	LMST01080092	M+NH4	C34H56O8	1.26964	0.0187631	0.283053	43.5635	40.0847	45.6531	48.5056	45.1555	44.6686	7.60505	18.7877	15.2643	17.843	9.66181	6.59178
1284	Phytosphingosine 1-phosphate	6.95_817.5070m/z	817.507	6.9501	POS	LMSP01050003	2M+Na	C18H40NO6P	3.04212	9.01343e-06	5.10612	23.6825	16.5828	13.2995	14.4274	26.2171	18.6913	82.9264	209.984	134.884	87.3675	33.0475	28.2748
1296	PS(O-16:0/14:0)	9.23_711.5271m/z	711.527	9.23082	POS	LMGP03020003	M+NH4	C36H72NO9P	1.21715	0.000705423	2.06748	90.7016	73.0512	76.1662	94.1085	85.1607	93.9327	161.836	139.517	173.939	367.798	107.386	110.389
1298	DG(20:2(11Z,14Z)/22:6(4Z,7Z,10Z,13Z,16Z,19Z)/0:0)	8.96_693.5482m/z	693.548	8.9577	POS	HMDB07440	M+H	C45H72O5	1.99263	0.00255108	3.32482	314.567	270.264	278.843	368.093	330.387	238.954	726.557	1062.01	864.364	2255.24	532.326	547.867
1321	CE(18:3(6Z,9Z,12Z))	10.19_645.5613m/z	645.561	10.1947	NEG	HMDB10369	M-H	C45H74O2	1.06923	0.0398935	0.244777	38.6355	31.3288	35.6428	26.3841	43.8295	21.709	8.12592	2.51105	13.191	15.3003	4.14327	5.07929
1323	TG(17:1(9Z)/18:4(6Z,9Z,12Z,15Z)/18:4(6Z,9Z,12Z,15Z))[iso3]	10.52_841.6697m/z	841.67	10.5183	POS	LMGL03013010	M+H-H2O	C56H90O6	1.37779	3.69579e-08	0.864875	339.418	345.954	392.734	446.112	407.34	408.06	339.681	333.409	345.513	312.77	334.121	357.984
1324	1-(8-[3]-ladderane-octanyl)-2-(8-[3]-ladderane-octanyl)-sn-glycerol	7.62_654.5826m/z	654.583	7.62018	POS	LMGL02030031	M+NH4	C43H72O3	1.44741	0.00146934	1.42205	99.3361	106.14	113.785	159.166	107.771	181.832	168.961	154.52	173.555	211.553	187.171	196.42
1358	GalNAcbeta1-3Galalpha1-3Galalpha1-3Galalpha1-3Galalpha1-4Galbeta1-4Glcbeta-Cer(d18:1/24:1(15Z))	9.27_912.5168m/z	912.517	9.26532	POS	LMSP0502AR07	M+2H	C86H154N2O38	1.16372	0.00210705	0.791683	139.131	144.431	146.565	157.797	145.915	148.975	113.634	131.013	129.543	100.225	121.311	103.183
1361	PC(O-16:0/O-18:1(9Z))	11.53_366.8165m/z	366.816	11.5269	POS	LMGP01040039	M+2H	C42H86NO6P	1.29272	0.024343	0.918475	535.732	556.382	564.261	564.194	572.453	572.017	523.321	556.267	508.316	451.008	519.01	532.783
1380	PS(O-20:0/17:2(9Z,12Z))	9.05_805.6073m/z	805.607	9.04512	POS	LMGP03020050	M+NH4	C43H82NO9P	3.72781	0.00240504	0.568583	581.523	552.064	569.557	680.917	679.105	592.203	260.05	374.055	444.444	387.48	295.353	316.998
1384	PA(18:2(9Z,12Z)/20:5(5Z,8Z,11Z,14Z,17Z))	9.13_719.4652m/z	719.465	9.13453	POS	LMGP10010358	M+H	C41H67O8P	7.15626	0.0361001	11.773	6.00126	3.61381	2.26685	0.382259	4.01789	5.77703	11.6956	0.464675	11.5052	66.9669	78.4248	90.6455
1385	PS(P-18:0/22:6(4Z,7Z,10Z,13Z,16Z,19Z))	11.64_410.7786m/z	410.779	11.637	POS	LMGP03030089	M+2H	C46H78NO9P	1.09301	8.42564e-05	0.911469	332.618	334.431	353.477	348.346	345.162	346.393	319.515	333.193	311.599	277.156	313.237	323.316
1389	Nostoxanthin sulfate	1.58_352.1856m/z	352.186	1.57508	POS	LMPR01070105	M+2H	C40H55NaO7S	1.73148	2.01659e-10	3.11792	13.9852	14.0102	12.8425	23.8975	7.55732	18.6715	24.8554	25.9359	31.0189	27.3594	86.183	88.2671
1394	PI(22:6(4Z,7Z,10Z,13Z,16Z,19Z)/22:6(4Z,7Z,10Z,13Z,16Z,19Z))	9.85_955.5354m/z	955.535	9.85483	POS	LMGP06010951	M+H	C53H79O13P	1.48307	0.000429826	0.321701	80.616	58.7361	62.3231	154.127	65.8106	62.8896	19.3081	20.3402	42.0418	12.6976	23.9718	37.5053
1446	MGDG(20:5(5Z,8Z,11Z,14Z,17Z)/18:4(6Z,9Z,12Z,15Z))	6.34_819.5025m/z	819.502	6.33997	POS	LMGL05010016	M+Na	C47H72O10	1.72205	5.47945e-05	0.521107	193.61	192.615	198.218	71.9137	267.513	135.837	97.3668	88.4504	121.803	134.552	54.4691	55.5792
1456	10S,11R-epoxy-punaglandin 3	1.77_530.2146m/z	530.215	1.77457	POS	LMFA03120039	M+NH4	C25H33ClO9	9.37187	0.0499466	27.896	1.49164	2.43552	0.960263	1.37513	3.07636	1.95114	33.8703	44.2217	11.284	58.613	85.4548	81.5029
1460	Ranitidine	2.03_651.2658m/z	651.266	2.034	POS	HMDB01930	2M+Na	C13H22N4O3S	7.98601	0.0149558	12.0333	6.88257	6.94123	7.72765	39.8486	14.6629	3.89054	106.921	156.389	134.581	250.967	160.017	153.226
1461	PI(19:1(9Z)/22:6(4Z,7Z,10Z,13Z,16Z,19Z))	6.92_905.5544m/z	905.554	6.9226	POS	LMGP06010478	M+H-H2O	C50H83O13P	6.36693	2.38615e-10	9.42637	2.82003	1.58831	3.16328	11.7532	2.49682	6.70138	92.1604	57.1698	42.2494	25.632	27.7799	23.877
1501	4-Oxomytiloxanthin	8.27_630.4135m/z	630.413	8.27175	POS	LMPR01070066	M+NH4	C40H52O5	1.14388	0.000204752	1.97968	90.2087	75.7655	81.0572	89.8531	93.7617	88.8335	134.547	143.88	170.324	338.029	121.682	119.94
13977	3,4-Methylenedioxy-2',4'-dimethoxychalcone	2.97_311.0932m/z	311.093	2.96673	NEG	LMPK12120117	M-H	C18H16O5	1.15957	0.00553147	0.527777	59.925	63.9034	58.3105	55.7747	53.2711	57.1726	35.1907	31.767	25.4028	20.0949	36.527	34.8726
13981	Comptonin	2.68_283.0984m/z	283.098	2.6848	NEG	LMPK12140188	M-H	C17H16O4	1.30361	0.0168969	0.448701	56.7527	61.5439	57.6181	78.5426	70.1723	71.9885	23.7599	29.5965	49.1065	14.0264	31.1682	30.3052
13994	Undecanedioic acid	3.02_215.1295m/z	215.13	3.01975	NEG	LMFA01170007	M-H	C11H20O4	1.86879	0.015304	1.29397	308.71	312.888	375.646	348.178	343.346	284.389	420.909	312.895	368.008	412.214	516.564	522.615
14000	2,5-dimethoxystilbene	2.21_239.1084m/z	239.108	2.20533	NEG	LMPK13090026	M-H	C16H16O2	1.19967	0.000364181	1.44456	64.8013	66.2143	64.4123	77.7437	79.4825	66.5392	88.2214	106.294	90.4125	114.658	105.473	100.492
14001	Hexacosanedioic acid	8.64_425.3638m/z	425.364	8.6393	NEG	LMFA01170040	M-H	C26H50O4	1.0481	0.001009	0.9163	245.266	248.83	252.488	250.121	249.788	245.306	235.469	237.247	226.254	207.602	232.598	227.438
14002	Mycolipanolic acid (C27)	9.33_425.3999m/z	425.4	9.33195	NEG	LMFA01020334	M-H	C27H54O3	4.55038	0.00196507	0.322493	671.571	644.265	693.689	949.038	275.76	404.99	202.161	143.064	200.963	178.501	210.622	238.341
14006	2'-Hydroxy-3,7,8,4',5'-pentamethoxyflavone	1.95_387.1090m/z	387.109	1.94555	NEG	LMPK12111611	M-H	C20H20O8	1.06843	8.64345e-05	1.45685	69.1698	71.2633	71.9496	50.7021	56.2806	93.7859	69.5475	90.5578	106.538	132.572	100.666	102.017
14009	Afzelechin 5,4'-dimethyl ether	2.05_301.1088m/z	301.109	2.05355	NEG	LMPK12020138	M-H	C17H18O5	1.01018	0.0317032	1.69293	60.0566	62.3616	69.973	67.5544	75.7799	62.6938	75.0251	68.9377	84.8288	198.059	122.888	124.757
14016	Sinaticin	2.36_433.0936m/z	433.094	2.36347	NEG	LMPK12110729	M-H	C24H18O8	2.61578	1.24741e-08	0.342178	168.336	177.47	182.314	170.496	199.877	156.464	36.0541	32.7401	74.1274	55.1934	77.1851	85.6828
14024	PE(14:0/14:0)	8.63_634.4455m/z	634.446	8.6255	NEG	HMDB08821	M-H	C33H66NO8P	2.15504	0.00240988	3.76188	220.136	176.227	193.227	197.036	319.537	310.959	797.079	845.399	797.639	2200.95	339.459	350.523
14028	Lusianin	1.91_301.1090m/z	301.109	1.91117	NEG	LMPK12120462	M-H	C17H18O5	1.30832	1.78358e-05	1.4951	93.0183	96.9971	94.8723	101.434	138.414	108.277	150.986	126.496	99.858	238.728	162.027	168.319
14031	Luteolin 7-(6''-E-cinnamylglucoside)	2.35_577.1348m/z	577.135	2.34972	NEG	LMPK12110696	M-H	C30H26O12	3.37369	0.00321504	5.39698	4.26884	4.02533	3.77907	2.8654	14.2756	11.3314	33.7657	21.74	47.0831	58.3366	28.6697	29.2289
14033	Euchrenone b5	2.24_449.1610m/z	449.161	2.2397	NEG	LMPK12050305	M-H	C26H26O7	1.1485	0.00261553	1.99139	171.302	172.244	179.795	215.771	209.966	166.979	333.711	394.551	311.801	448.962	365.565	367.913
14043	Chalconaringenin 2'-xyloside	2.07_403.1039m/z	403.104	2.0673	NEG	LMPK12120249	M-H	C20H20O9	2.03603	0.015423	3.63841	13.3525	16.218	13.1079	7.14603	10.712	17.8947	43.1692	43.292	47.5851	80.9274	37.1127	33.2783
14046	PE(15:0/16:0)	9.09_676.4920m/z	676.492	9.09118	NEG	HMDB08890	M-H	C36H72NO8P	1.8568	1.12813e-10	3.16175	785.67	673.017	743.905	1064.24	1039.83	769.118	1982.89	1989.99	2636.71	5716.23	1827.88	1894.62
14055	Dihydropinosylvin	2.46_213.0927m/z	213.093	2.4598	NEG	LMPK13090034	M-H	C14H14O2	3.25079	9.79712e-06	0.506699	361.162	374.389	357.55	372.878	373.691	316.013	149.174	185.223	170.721	138.661	227.931	220.571
14058	9S,12S,13S-trihydroxy-10E,15Z-octadecadienoic acid	3.07_327.2182m/z	327.218	3.06828	NEG	LMFA02000022	M-H	C18H32O5	1.19121	0.0155872	2.0364	823.561	854.275	855.527	797.839	871.634	694.411	1296.52	1545.92	1527.98	1812.09	1907.62	1882.6
14060	beta-Hydroxy-2',6'-dimethoxy-3',4'-methylenedioxydihydrochalcone	2.21_329.1036m/z	329.104	2.20533	NEG	LMPK12120589	M-H	C18H18O6	13.8821	0.0155347	1.24018	7667.96	7825.66	7877.78	8360.97	8505.62	7666.45	9164.45	10584.7	8914.96	10312.9	10330	10103
14062	2'-Hydroxy-2,4',6'-trimethoxychalcone	2.32_313.1089m/z	313.109	2.31533	NEG	LMPK12120205	M-H	C18H18O5	1.44601	0.00584337	0.791728	272.479	284.778	285.895	234.418	397.075	296.995	210.839	256.085	237.068	250.776	227.513	220.375
14064	2',3'-Dihydroxy-4',6'-dimethoxychalcone	1.86_299.0930m/z	299.093	1.8561	NEG	LMPK12120338	M-H	C17H16O5	1.97163	0.0319413	0.600408	172.593	184.893	186.426	171.821	207.413	167.371	92.4668	118.578	112.723	97.6438	115.51	117.833
14069	PE(16:0/18:1(11Z))	9.33_716.5229m/z	716.523	9.33195	NEG	HMDB08926	M-H	C39H76NO8P	1.56454	0.00539423	2.6848	534.061	383.216	435.113	653.631	483.959	449.339	889.737	917.899	1342.34	1847.84	1398.33	1495.35
14071	PE(15:0/15:0)	8.91_662.4762m/z	662.476	8.91433	NEG	HMDB08889	M-H	C35H70NO8P	1.52939	0.00613186	2.67383	763.478	664.25	700.567	987.555	949.845	834.581	1797.39	1586.2	2018.04	5163.67	1254.93	1282.28
14078	Scandinone	2.65_417.1711m/z	417.171	2.65043	NEG	LMPK12050337	M-H	C26H26O5	3.3492	0.0157532	0.151104	214.836	230.685	239.076	216.261	240.344	187.552	29.1212	31.3422	41.1385	25.6361	37.6945	35.8476
14083	Pollenitin 8-butyrate	2.21_385.0926m/z	385.093	2.20533	NEG	LMPK12113168	M-H	C20H18O8	3.09058	7.51887e-10	5.25515	8.95747	7.56531	6.60721	10.7	13.5556	22.1623	53.5966	34.3409	71.7415	140.206	33.057	32.5421
14095	4-Hydroxy-5,7,4'-trimethoxyflavan	2.18_315.1242m/z	315.124	2.17732	NEG	LMPK12020173	M-H	C18H20O5	1.76371	0.00117398	0.487186	151.185	160.045	155.644	73.2565	130.866	173.141	55.4901	96.3928	43.574	91.1625	62.1416	62.4912
14099	PS(15:0/17:2(9Z,12Z))	8.91_730.4662m/z	730.466	8.91433	NEG	LMGP03010144	M-H	C38H70NO10P	1.35643	0.00693371	2.42695	220.194	189.379	195.51	342.572	277.558	234.03	493.586	481.996	571.041	1293.96	345.038	355.892
14100	PC(13:0/0:0)	6.32_452.2784m/z	452.278	6.32382	NEG	LMGP01050001	M-H	C21H44NO7P	3.39188	6.04844e-05	1.59878	552.851	547.766	535.279	797.167	429.721	541.569	849.699	528.761	829.957	658.479	1253.5	1322.41
14101	Mucroquinone	2.18_315.0881m/z	315.088	2.17732	NEG	LMPK12080053	M-H	C17H16O6	2.14194	0.0146651	1.50535	227.675	237.04	236.718	264.371	261.56	199.44	201.995	379.86	313.343	464.29	398.519	389.834
14123	1,3,5(10)-estratrien-17-one-3,7,8-triol	2.94_299.1653m/z	299.165	2.93923	NEG	LMST02010018	M-H	C19H24O3	1.04636	2.12659e-11	0.0402673	21.2216	21.3656	22.335	22.4938	25.3373	21.4009	0.221449	0.734734	1.83455	0.660492	1.0752	0.875608
14129	3,5,7-Trihydroxy-6,8-dimethylflavone	1.79_297.0775m/z	297.078	1.79422	NEG	LMPK12111645	M-H	C17H14O5	2.64739	0.00125608	0.252945	178.858	188.223	188.603	174.666	189.758	172.81	12.9069	49.1978	55.6947	37.4945	62.4244	58.7302
14130	12a-Hydroxydolineone	2.42_351.0519m/z	351.052	2.41847	NEG	LMPK12060033	M-H	C19H12O7	1.03678	7.83458e-05	1.80409	41.3904	43.5261	42.6373	48.7162	41.0494	32.3833	59.8683	77.7754	71.2489	74.321	83.7813	83.4902
14132	Montanic acid	10.03_423.4210m/z	423.421	10.0296	NEG	LMFA01010028	M-H	C28H56O2	1.02512	0.0281161	0.701539	113.771	80.3227	95.9824	147.881	107.108	109.703	68.4614	60.2395	114.987	55.8765	75.0313	84.7497
14133	6,7,3',4'-Tetramethoxyisoflavone	2.43_341.1035m/z	341.104	2.42535	NEG	LMPK12050117	M-H	C19H18O6	2.26092	0.0197086	4.05849	7.86417	4.68719	5.23771	5.03328	14.7531	24.0499	36.6655	18.2224	52.078	96.7305	23.7199	22.6895
14138	9,10-dihydroxy-Octadecanedioic acid	3.31_345.2286m/z	345.229	3.30895	NEG	LMFA01170030	M-H	C18H34O6	1.30991	0.0144214	2.24305	53.1057	56.8406	56.7107	50.5778	55.6738	36.5569	112.775	109.082	103.086	160.115	108.301	100.787
14142	30-(-2-(O-2-hydroxy-ethane)-3-hydroxy-propane)-hopane	9.47_529.4624m/z	529.462	9.46957	NEG	LMPR04000024	M-H	C35H62O3	1.03428	0.000140257	0.880519	199.678	197.369	200.546	195.745	195.403	195.702	181.32	180.478	176.342	155.524	173.428	175.834
14143	SM(d18:0/14:0)	9.33_675.5435m/z	675.544	9.32507	NEG	LMSP03010030	M-H	C37H77N2O6P	2.23843	0.00133118	3.84359	383.591	333.607	368.18	473.173	425.897	405.69	751.268	1049.04	752.666	1628.08	2492.11	2513.55
14147	Hexadecanedioic acid	4.78_285.2077m/z	285.208	4.78203	NEG	LMFA01170022	M-H	C16H30O4	1.12798	0.00514945	1.91811	29.2409	27.7032	28.282	22.5911	37.3623	18.9577	64.9003	53.757	72.4973	33.6127	45.6327	44.4339
14148	13-OxoODE	5.17_293.2126m/z	293.213	5.17195	NEG	HMDB04668	M-H	C18H30O3	5.83762	1.07336e-05	8.98117	7.72151	4.64677	2.95786	3.13227	14.0674	4.46729	47.3975	3.50848	32.0645	124.959	61.4411	62.8711
14150	Lepidissipyrone	2.45_421.1286m/z	421.129	2.44605	NEG	LMPK12140212	M-H	C24H22O7	1.71363	1.71636e-07	0.0551271	63.5015	66.2188	71.2062	52.7182	55.5386	41.9116	2.695	2.40254	1.32896	2.35661	5.04154	5.53019
14156	10-oxo-docosanoic acid	7.97_353.3066m/z	353.307	7.96852	NEG	LMFA01060139	M-H	C22H42O3	1.17542	0.0205422	0.437832	58.3696	49.7867	50.3538	76.1835	47.9492	55.153	16.1432	15.1364	41.8864	37.2344	16.4889	21.0084
14168	Pneumatopterin A	2.42_625.2123m/z	625.212	2.41847	NEG	LMPK12020157	M-H	C29H38O15	1.90131	7.16753e-05	3.29474	14.4469	17.8634	18.2306	24.9063	17.495	8.81158	34.1838	63.255	53.2072	67.7338	59.7474	57.1255
14176	Cycloartocarpin	2.34_433.1664m/z	433.166	2.33597	NEG	LMPK12110933	M-H	C26H26O6	1.80421	0.000138703	0.0856735	61.1111	65.2902	65.4552	67.074	70.4139	57.1331	4.19265	8.48517	9.77598	0.867785	4.26956	5.51974
14180	(E,E)-3,7,11-Trimethyl-2,6,10-dodecatrienyl decanoate	8.28_375.3274m/z	375.327	8.28298	NEG	LMFA07010539	M-H	C25H44O2	3.27652	0.00438403	5.32371	6.84188	5.73	6.21258	7.48874	6.82006	4.71528	28.4046	26.1604	35.7203	71.8632	18.6655	20.4678
14196	Afrormosin 7-O-(6''-malonylglucoside)	1.65_545.1290m/z	545.129	1.64983	NEG	LMPK12050099	M-H	C26H26O13	4.28026	0.014349	0.435293	696.762	775.354	798.616	342.507	521.408	534.121	203.308	252.966	144.459	459.158	270.436	266.662
14197	16,16-dimethyl-PGE1	5.09_381.2642m/z	381.264	5.08945	NEG	LMFA03010057	M-H	C22H38O5	1.06071	0.00206521	0.247893	38.9979	41.7558	41.8632	15.1854	83.8644	22.7602	7.24801	9.74731	9.5303	9.45148	12.204	12.4105
14206	2'-Methoxylupalbigenin	2.21_435.1823m/z	435.182	2.2122	NEG	LMPK12050293	M-H	C26H28O6	1.22701	3.86938e-09	0.325878	43.4439	45.0237	44.2721	42.0808	51.5133	42.5994	18.3637	20.3334	23.192	18.2277	4.06366	3.45912
14222	2-Prenyl-6a-hydroxyphaseollidin	7.49_407.1874m/z	407.187	7.489	NEG	LMPK12070122	M-H	C25H28O5	2.57314	0.0261682	0.897507	1297.31	1351.54	1357.97	1310.84	1365.66	1328.8	1285.07	1270.82	1185.41	1054.37	1205.24	1190.02
14233	SM(d18:0/15:0)	9.45_689.5600m/z	689.56	9.44895	NEG	LMSP03010091	M-H	C38H79N2O6P	2.03774	2.83363e-05	3.6463	31.3555	25.8817	26.0734	39.9594	40.9675	27.8182	57.3419	114.471	88.1566	193.844	122.53	123.949
14237	PA(18:1(9Z)/22:6(4Z,7Z,10Z,13Z,16Z,19Z))	8.26_745.4834m/z	745.483	8.25542	NEG	LMGP10010040	M-H	C43H71O8P	1.10489	4.18255e-08	0.927615	409.198	418.172	405.725	397.181	396.634	391.06	376.791	393.515	378.687	352.507	372.563	368.882
14246	5,3',5'-Trihydroxy-3,6,7,8,4'-pentamethoxyflavone	1.86_419.0996m/z	419.1	1.8561	NEG	LMPK12113361	M-H	C20H20O10	1.37996	0.0191196	2.48037	23.0157	20.6461	23.7736	23.4622	21.7475	23.8604	37.3766	58.781	46.9943	76.3645	59.3031	59.765
14252	PS(18:2(9Z,12Z)/15:0)	9.09_744.4808m/z	744.481	9.09118	NEG	LMGP03010344	M-H	C39H72NO10P	1.3691	0.006476	2.4495	349.399	306.642	324.681	425.059	421.517	337.618	687.457	687.687	876.004	1745.15	642.228	664.449
14271	Corylin	1.74_319.0967m/z	319.097	1.73922	NEG	LMPK12050033	M-H	C20H16O4	1.26605	0.0143847	2.19846	35.3717	33.5951	33.1957	18.239	26.742	27.8893	56.4702	47.4743	84.3014	50.9786	74.801	70.7774
14279	PS(P-16:0/17:2(9Z,12Z))	9.27_728.4880m/z	728.488	9.27005	NEG	LMGP03030011	M-H	C39H72NO9P	1.62117	0.0199726	1.42454	198.503	147.316	161.72	222.121	156.375	208.483	216.779	195.867	201.559	360.614	287.478	296.886
14282	Puerarin 6''-acetate	2.42_457.1133m/z	457.113	2.41847	NEG	LMPK12050006	M-H	C23H22O10	1.05174	0.0105469	1.87182	33.3749	32.1846	35.9459	35.7018	32.3759	22.3469	50.9895	59.2785	55.5441	56.3196	68.4958	68.6309
14296	PI(O-16:0/20:5(5Z,8Z,11Z,14Z,17Z))	9.27_841.5243m/z	841.524	9.27005	NEG	LMGP06020075	M-H	C45H79O12P	1.19423	0.00495731	2.03818	29.4987	19.5784	23.2841	42.4652	32.7834	17.2852	26.4916	50.039	78.058	68.7489	54.2468	58.5013
14313	Monodemalonylsalviadelphin	1.61_875.1884n	436.587	1.60852	NEG	LMPK12010300	M-2H, M-H	C39H39O23+	1.35337	0.00258099	0.374419	91.912	94.7233	100.889	15.8275	77.0806	101.552	15.7575	36.9866	6.43255	69.5698	28.3295	23.3884
14321	PI(18:2(9Z,12Z)/20:5(5Z,8Z,11Z,14Z,17Z))	9.33_879.5032m/z	879.503	9.33195	NEG	LMGP06010328	M-H	C47H77O13P	3.68676	0.0213808	6.50802	13.0421	6.87827	4.45447	11.0852	13.2454	12.2291	27.3892	37.173	35.2921	90.6445	97.6357	108.429
14326	9,10-Dihydro-10-(3,4-dihydroxyphenyl)-pyrano[2,3-h]catechin-8-one	2.42_451.1038m/z	451.104	2.41847	NEG	LMPK12020083	M-H	C24H20O9	1.00594	0.0289116	1.68439	36.0877	39.3003	36.9355	39.7587	30.5246	22.5822	46.5415	62.3384	54.7497	60.2999	59.5055	62.1841
14340	PI(15:1(9Z)/22:6(4Z,7Z,10Z,13Z,16Z,19Z))	9.13_865.4878m/z	865.488	9.13245	NEG	LMGP06010159	M-H	C46H75O13P	3.44982	0.0250518	5.77426	12.5471	5.28674	4.74576	10.3892	7.46411	10.8977	20.6785	15.1026	24.1163	58.4562	89.3132	88.7295
14354	PG(22:6(4Z,7Z,10Z,13Z,16Z,19Z)/22:6(4Z,7Z,10Z,13Z,16Z,19Z))	9.02_865.5051m/z	865.505	9.02243	NEG	LMGP04010977	M-H	C50H75O10P	4.81211	0.0262742	8.29026	10.2532	5.22631	5.05532	20.7942	18.4268	5.38356	50.5488	41.9087	77.3933	170.115	96.601	103.456
14369	PS(13:0/22:1(11Z))	9.13_774.5269m/z	774.527	9.13245	NEG	LMGP03010089	M-H	C41H78NO10P	1.62966	0.0227428	2.77514	27.8297	21.7532	20.8064	97.6298	28.1046	13.1772	64.362	89.385	110.092	151.918	80.2112	84.8719
14372	PI(12:0/22:4(7Z,10Z,13Z,16Z))	9.33_829.4853m/z	829.485	9.33195	NEG	LMGP06010035	M-H	C43H75O13P	3.74512	0.00211204	6.61546	10.3297	8.38134	7.55447	16.7536	13.4064	9.28479	32.966	37.2561	41.3961	104.742	108.362	109.982
14392	PC(16:0/14:0)	9.46_704.5238m/z	704.524	9.45582	NEG	HMDB07965	M-H	C38H76NO8P	1.38752	0.00106814	2.55152	50.6674	41.8193	43.0208	58.8322	42.4204	50.3025	104.066	90.5356	128.664	199.713	102.422	107.043
14393	Mayolene-18	8.97_559.4734m/z	559.473	8.96935	NEG	LMFA07010014	M-H	C36H64O4	2.13118	0.00187334	0.212356	118.897	107.84	103.732	118.201	147.453	76.4856	16.3561	15.4229	33.5328	58.0364	9.34711	10.1373
14394	PC(18:3(6Z,9Z,12Z)/22:6(4Z,7Z,10Z,13Z,16Z,19Z))	9.33_826.5409m/z	826.541	9.32507	NEG	HMDB08189	M-H	C48H78NO8P	6.91866	0.000164207	11.6185	1.79185	0.908413	2.10876	16.2458	2.33494	2.49386	25.8459	30.4202	29.7197	64.4685	71.5839	78.6901
